# Supplementary material for: 5′-tRF-GlyGCC: a tRNA-derived small RNA as a novel biomarker for colorectal cancer diagnosis
Source: Genome Med. 2021 Feb 9;13:20. doi: 10.1186/s13073-021-00833-x (PMC7874477; doi:10.1186/s13073-021-00833-x)
Supplement: Supplementary file 2 — Additional file 2: Supplemental Table S3. The detailed reads data of tDRs in plasma of CRC and HCs. [file 13073_2021_833_MOESM2_ESM.xlsx]

## Sheet: HC
Con1	Con2	Con3	#Type	MINTbase Alternative IDs (GRCh37 assembly-derived)	Amino acid and anticodon
14249	992	61137	5'-tRF	trna111_HisGTG_1_-_147774845_147774916@-1G.36.37	HisGTG
14249	992	61137	5'-tRF	trna118_HisGTG_1_-_145396881_145396952@-1G.36.37	HisGTG
14249	992	61137	5'-tRF	trna16_HisGTG_1_+_146544773_146544844@-1G.36.37	HisGTG
14249	992	61137	5'-tRF	trna21_HisGTG_1_+_147753471_147753542@-1G.36.37	HisGTG
14249	992	61137	5'-tRF	trna1_HisGTG_15_+_45493349_45493420@-1G.36.37	HisGTG
14249	992	61137	5'-tRF	trna8_HisGTG_15_-_45492611_45492682@-1G.36.37	HisGTG
14249	992	61137	5'-tRF	trna9_HisGTG_15_-_45490804_45490875@-1G.36.37	HisGTG
14249	992	61137	5'-tRF	trna33_HisGTG_6_+_27125906_27125977@-1G.36.37	HisGTG
14249	992	61137	5'-tRF	trna7_HisGTG_9_-_14433938_14434009@-1G.36.37	HisGTG
8987	979	55704	5'-half	trna18_GlyGCC_16_+_70822597_70822667@1.33.33	GlyGCC
8987	979	55704	5'-half	trna25_GlyGCC_16_-_70812114_70812184@1.33.33	GlyGCC
8987	979	55704	5'-half	trna68_GlyGCC_1_-_161493637_161493707@1.33.33	GlyGCC
8987	979	55704	5'-half	trna19_GlyGCC_16_+_70823410_70823480@1.33.33	GlyGCC
8987	979	55704	5'-half	trna24_GlyGCC_16_-_70812942_70813012@1.33.33	GlyGCC
8987	979	55704	5'-half	trna5_GlyGCC_17_+_8029064_8029134@1.33.33	GlyGCC
8987	979	55704	5'-half	trna19_GlyGCC_2_-_157257659_157257729@1.33.33	GlyGCC
8987	979	55704	5'-half	trna128_GlyGCC_6_-_27870686_27870756@1.33.33	GlyGCC
3281	1137	13072	5'-tRF	trna120_AlaAGC_6_-_28626014_28626085@1.18.18	AlaAGC
3281	1137	13072	5'-tRF	trna13_AlaCGC_2_+_157257281_157257352@1.18.18	AlaCGC
3281	1137	13072	5'-tRF	trna119_AlaCGC_6_-_28641613_28641684@1.18.18	AlaCGC
3281	1137	13072	5'-tRF	trna10_AlaCGC_6_+_26553731_26553802@1.18.18	AlaCGC
3281	1137	13072	5'-tRF	trna8_AlaTGC_12_+_125424512_125424583@1.18.18	AlaTGC
3281	1137	13072	5'-tRF	trna13_AlaTGC_12_-_125406301_125406372@1.18.18	AlaTGC
3281	1137	13072	5'-tRF	trna8_AlaTGC_5_+_180633868_180633939@1.18.18	AlaTGC
3281	1137	13072	5'-tRF	trna66_AlaTGC_6_+_28611222_28611293@1.18.18	AlaTGC
1419	1472	10987	5'-half	trna59_GluCTC_1_+_249168447_249168518@1.33.33	GluCTC
1419	1472	10987	5'-half	trna116_GluCTC_1_-_145399233_145399304@1.33.33	GluCTC
1419	1472	10987	5'-half	trna71_GluCTC_1_-_161439189_161439260@1.33.33	GluCTC
1419	1472	10987	5'-half	trna74_GluCTC_1_-_161431809_161431880@1.33.33	GluCTC
1419	1472	10987	5'-half	trna77_GluCTC_1_-_161424398_161424469@1.33.33	GluCTC
1419	1472	10987	5'-half	trna80_GluCTC_1_-_161417018_161417089@1.33.33	GluCTC
1419	1472	10987	5'-half	trna77_GluCTC_6_+_28949976_28950047@1.33.33	GluCTC
1419	1472	10987	5'-half	trna87_GluCTC_6_-_126101393_126101464@1.33.33	GluCTC
868	2703	5892	5'-tRF	trna133_GlyCCC_1_-_16872434_16872504@1.30.30	GlyCCC
868	2703	5892	5'-tRF	trna4_GlyCCC_1_+_17188416_17188486@1.30.30	GlyCCC
868	2703	5892	5'-tRF	trna18_GlyGCC_16_+_70822597_70822667@1.30.30	GlyGCC
868	2703	5892	5'-tRF	trna25_GlyGCC_16_-_70812114_70812184@1.30.30	GlyGCC
868	2703	5892	5'-tRF	trna68_GlyGCC_1_-_161493637_161493707@1.30.30	GlyGCC
868	2703	5892	5'-tRF	trna19_GlyGCC_16_+_70823410_70823480@1.30.30	GlyGCC
868	2703	5892	5'-tRF	trna24_GlyGCC_16_-_70812942_70813012@1.30.30	GlyGCC
868	2703	5892	5'-tRF	trna5_GlyGCC_17_+_8029064_8029134@1.30.30	GlyGCC
868	2703	5892	5'-tRF	trna19_GlyGCC_2_-_157257659_157257729@1.30.30	GlyGCC
868	2703	5892	5'-tRF	trna128_GlyGCC_6_-_27870686_27870756@1.30.30	GlyGCC
4094	1579	2301	i-tRF	trna3_GlnCTG_12_+_74851182_74851254@27.43.17	GlnCTG
4094	1579	2301	i-tRF	trna22_GlnCTG_1_+_147800937_147801008@27.43.17	GlnCTG
4094	1579	2301	i-tRF	trna131_GlnCTG_6_-_27759135_27759206@27.43.17	GlnCTG
4094	1579	2301	i-tRF	trna112_GlnCTG_1_-_147737382_147737453@27.43.17	GlnCTG
4094	1579	2301	i-tRF	trna28_GlnCTG_1_+_149186125_149186196@27.43.17	GlnCTG
4094	1579	2301	i-tRF	trna15_GlnCTG_1_+_145963304_145963375@27.43.17	GlnCTG
4094	1579	2301	i-tRF	trna19_GlnCTG_1_+_147505038_147505109@27.43.17	GlnCTG
4094	1579	2301	i-tRF	trna146_GlnCTG_6_-_27515531_27515602@27.43.17	GlnCTG
4094	1579	2301	i-tRF	trna7_GlnCTG_15_-_66161400_66161471@27.43.17	GlnCTG
4094	1579	2301	i-tRF	trna3_GlnCTG_17_+_8023070_8023141@27.43.17	GlnCTG
4094	1579	2301	i-tRF	trna1_GlnCTG_6_+_18836402_18836473@27.43.17	GlnCTG
4094	1579	2301	i-tRF	trna49_GlnCTG_6_+_27487308_27487379@27.43.17	GlnCTG
4094	1579	2301	i-tRF	trna99_GlnCTG_6_-_28909378_28909449@27.43.17	GlnCTG
789	1246	5713	5'-half	trna133_GlyCCC_1_-_16872434_16872504@1.32.32	GlyCCC
789	1246	5713	5'-half	trna4_GlyCCC_1_+_17188416_17188486@1.32.32	GlyCCC
789	1246	5713	5'-half	trna18_GlyGCC_16_+_70822597_70822667@1.32.32	GlyGCC
789	1246	5713	5'-half	trna25_GlyGCC_16_-_70812114_70812184@1.32.32	GlyGCC
789	1246	5713	5'-half	trna68_GlyGCC_1_-_161493637_161493707@1.32.32	GlyGCC
789	1246	5713	5'-half	trna19_GlyGCC_16_+_70823410_70823480@1.32.32	GlyGCC
789	1246	5713	5'-half	trna24_GlyGCC_16_-_70812942_70813012@1.32.32	GlyGCC
789	1246	5713	5'-half	trna5_GlyGCC_17_+_8029064_8029134@1.32.32	GlyGCC
789	1246	5713	5'-half	trna19_GlyGCC_2_-_157257659_157257729@1.32.32	GlyGCC
789	1246	5713	5'-half	trna128_GlyGCC_6_-_27870686_27870756@1.32.32	GlyGCC
2386	160	4252	5'-tRF	trna111_HisGTG_1_-_147774845_147774916@1.36.36	HisGTG
2386	160	4252	5'-tRF	trna118_HisGTG_1_-_145396881_145396952@1.36.36	HisGTG
2386	160	4252	5'-tRF	trna16_HisGTG_1_+_146544773_146544844@1.36.36	HisGTG
2386	160	4252	5'-tRF	trna21_HisGTG_1_+_147753471_147753542@1.36.36	HisGTG
2386	160	4252	5'-tRF	trna1_HisGTG_15_+_45493349_45493420@1.36.36	HisGTG
2386	160	4252	5'-tRF	trna8_HisGTG_15_-_45492611_45492682@1.36.36	HisGTG
2386	160	4252	5'-tRF	trna9_HisGTG_15_-_45490804_45490875@1.36.36	HisGTG
2386	160	4252	5'-tRF	trna33_HisGTG_6_+_27125906_27125977@1.36.36	HisGTG
2386	160	4252	5'-tRF	trna7_HisGTG_9_-_14433938_14434009@1.36.36	HisGTG
2936	1958	1709	3'-tRF	trna136_ValAAC_6_-_27648885_27648957@59.76.18	ValAAC
2936	1958	1709	3'-tRF	trna15_ValAAC_5_-_180615416_180615488@59.76.18	ValAAC
2936	1958	1709	3'-tRF	trna2_ValAAC_3_+_169490018_169490090@59.76.18	ValAAC
2936	1958	1709	3'-tRF	trna12_ValAAC_5_-_180645270_180645342@59.76.18	ValAAC
2936	1958	1709	3'-tRF	trna4_ValAAC_5_+_180591154_180591226@59.76.18	ValAAC
2936	1958	1709	3'-tRF	trna5_ValAAC_5_+_180596610_180596682@59.76.18	ValAAC
2936	1958	1709	3'-tRF	trna132_ValAAC_6_-_27721179_27721251@59.76.18	ValAAC
2936	1958	1709	3'-tRF	trna90_ValCAC_1_-_149684088_149684161@60.77.18	ValCAC
2936	1958	1709	3'-tRF	trna85_ValCAC_1_-_161369490_161369562@59.76.18	ValCAC
2936	1958	1709	3'-tRF	trna10_ValCAC_5_-_180649395_180649467@59.76.18	ValCAC
2936	1958	1709	3'-tRF	trna18_ValCAC_5_-_180529253_180529325@59.76.18	ValCAC
2936	1958	1709	3'-tRF	trna2_ValCAC_5_+_180524070_180524142@59.76.18	ValCAC
2936	1958	1709	3'-tRF	trna6_ValCAC_5_+_180600650_180600722@59.76.18	ValCAC
2936	1958	1709	3'-tRF	trna9_ValCAC_6_+_26538282_26538354@59.76.18	ValCAC
699	5086	668	5'-tRF	trna62_SerGCT_6_+_28180815_28180896@1.18.18	SerGCT
699	5086	668	5'-tRF	trna10_SerGCT_15_-_40886023_40886104@1.18.18	SerGCT
699	5086	668	5'-tRF	trna7_SerGCT_17_+_8090184_8090265@1.18.18	SerGCT
699	5086	668	5'-tRF	trna123_SerGCT_6_-_28565117_28565198@1.18.18	SerGCT
699	5086	668	5'-tRF	trna8_SerGCT_11_+_66115591_66115672@1.18.18	SerGCT
699	5086	668	5'-tRF	trna43_SerGCT_6_+_27265775_27265856@1.18.18	SerGCT
699	5086	668	5'-tRF	trna31_SerGCT_6_+_27065085_27065166@1.18.18	SerGCT
574	4038	1737	5'-half	trna133_GlyCCC_1_-_16872434_16872504@1.31.31	GlyCCC
574	4038	1737	5'-half	trna4_GlyCCC_1_+_17188416_17188486@1.31.31	GlyCCC
574	4038	1737	5'-half	trna18_GlyGCC_16_+_70822597_70822667@1.31.31	GlyGCC
574	4038	1737	5'-half	trna25_GlyGCC_16_-_70812114_70812184@1.31.31	GlyGCC
574	4038	1737	5'-half	trna68_GlyGCC_1_-_161493637_161493707@1.31.31	GlyGCC
574	4038	1737	5'-half	trna19_GlyGCC_16_+_70823410_70823480@1.31.31	GlyGCC
574	4038	1737	5'-half	trna24_GlyGCC_16_-_70812942_70813012@1.31.31	GlyGCC
574	4038	1737	5'-half	trna5_GlyGCC_17_+_8029064_8029134@1.31.31	GlyGCC
574	4038	1737	5'-half	trna19_GlyGCC_2_-_157257659_157257729@1.31.31	GlyGCC
574	4038	1737	5'-half	trna128_GlyGCC_6_-_27870686_27870756@1.31.31	GlyGCC
716	117	5450	5'-half	trna111_HisGTG_1_-_147774845_147774916@-1G.34.35	HisGTG
716	117	5450	5'-half	trna118_HisGTG_1_-_145396881_145396952@-1G.34.35	HisGTG
716	117	5450	5'-half	trna16_HisGTG_1_+_146544773_146544844@-1G.34.35	HisGTG
716	117	5450	5'-half	trna21_HisGTG_1_+_147753471_147753542@-1G.34.35	HisGTG
716	117	5450	5'-half	trna1_HisGTG_15_+_45493349_45493420@-1G.34.35	HisGTG
716	117	5450	5'-half	trna8_HisGTG_15_-_45492611_45492682@-1G.34.35	HisGTG
716	117	5450	5'-half	trna9_HisGTG_15_-_45490804_45490875@-1G.34.35	HisGTG
716	117	5450	5'-half	trna33_HisGTG_6_+_27125906_27125977@-1G.34.35	HisGTG
716	117	5450	5'-half	trna7_HisGTG_9_-_14433938_14434009@-1G.34.35	HisGTG
851	148	5280	5'-tRF	trna68_AlaAGC_6_+_28687481_28687552@1.18.18	AlaAGC
851	148	5280	5'-tRF	trna67_AlaAGC_6_+_28678366_28678437@1.18.18	AlaAGC
851	148	5280	5'-tRF	trna65_AlaAGC_6_+_28574933_28575004@1.18.18	AlaAGC
851	148	5280	5'-tRF	trna101_AlaAGC_6_-_28831462_28831533@1.18.18	AlaAGC
851	148	5280	5'-tRF	trna102_AlaAGC_6_-_28806221_28806292@1.18.18	AlaAGC
851	148	5280	5'-tRF	trna70_AlaCGC_6_+_28697092_28697163@1.18.18	AlaCGC
851	148	5280	5'-tRF	trna18_AlaTGC_11_-_50233879_50233950@1.18.18	AlaTGC
851	148	5280	5'-tRF	trna107_AlaTGC_6_-_28770577_28770647@1.18.18	AlaTGC
851	148	5280	5'-tRF	trna113_AlaTGC_6_-_28726141_28726212@1.18.18	AlaTGC
851	148	5280	5'-tRF	trna104_AlaTGC_6_-_28785012_28785083@1.18.18	AlaTGC
851	148	5280	5'-tRF	trna110_AlaTGC_6_-_28757547_28757618@1.18.18	AlaTGC
851	148	5280	5'-tRF	trna7_CysGCA_3_-_131947944_131948015@1.18.18	CysGCA
851	148	5280	5'-tRF	trna115_ValAAC_6_-_28703206_28703277@1.18.18	ValAAC
258	5	5102	5'-tRF	trnaMT_ValTAC_MT_+_1602_1670@1.16.16	ValTAC
290	1032	2747	5'-tRF	trna59_GluCTC_1_+_249168447_249168518@1.31.31	GluCTC
290	1032	2747	5'-tRF	trna116_GluCTC_1_-_145399233_145399304@1.31.31	GluCTC
290	1032	2747	5'-tRF	trna71_GluCTC_1_-_161439189_161439260@1.31.31	GluCTC
290	1032	2747	5'-tRF	trna74_GluCTC_1_-_161431809_161431880@1.31.31	GluCTC
290	1032	2747	5'-tRF	trna77_GluCTC_1_-_161424398_161424469@1.31.31	GluCTC
290	1032	2747	5'-tRF	trna80_GluCTC_1_-_161417018_161417089@1.31.31	GluCTC
290	1032	2747	5'-tRF	trna77_GluCTC_6_+_28949976_28950047@1.31.31	GluCTC
290	1032	2747	5'-tRF	trna87_GluCTC_6_-_126101393_126101464@1.31.31	GluCTC
951	244	2496	5'-tRF	trna9_ArgTCT_1_+_94313129_94313213@1.18.18	ArgTCT
599	126	2939	3'-tRF	trna42_GlnCTG_6_+_27263212_27263283@60.75.16	GlnCTG
599	126	2939	3'-tRF	trna112_GlnCTG_1_-_147737382_147737453@60.75.16	GlnCTG
599	126	2939	3'-tRF	trna28_GlnCTG_1_+_149186125_149186196@60.75.16	GlnCTG
599	126	2939	3'-tRF	trna15_GlnCTG_1_+_145963304_145963375@60.75.16	GlnCTG
599	126	2939	3'-tRF	trna19_GlnCTG_1_+_147505038_147505109@60.75.16	GlnCTG
599	126	2939	3'-tRF	trna146_GlnCTG_6_-_27515531_27515602@60.75.16	GlnCTG
599	126	2939	3'-tRF	trna7_GlnCTG_15_-_66161400_66161471@60.75.16	GlnCTG
599	126	2939	3'-tRF	trna3_GlnCTG_17_+_8023070_8023141@60.75.16	GlnCTG
599	126	2939	3'-tRF	trna1_GlnCTG_6_+_18836402_18836473@60.75.16	GlnCTG
599	126	2939	3'-tRF	trna49_GlnCTG_6_+_27487308_27487379@60.75.16	GlnCTG
599	126	2939	3'-tRF	trna99_GlnCTG_6_-_28909378_28909449@60.75.16	GlnCTG
207	6	2834	i-tRF	trna111_HisGTG_1_-_147774845_147774916@3.33.31	HisGTG
207	6	2834	i-tRF	trna118_HisGTG_1_-_145396881_145396952@3.33.31	HisGTG
207	6	2834	i-tRF	trna16_HisGTG_1_+_146544773_146544844@3.33.31	HisGTG
207	6	2834	i-tRF	trna21_HisGTG_1_+_147753471_147753542@3.33.31	HisGTG
207	6	2834	i-tRF	trna1_HisGTG_15_+_45493349_45493420@3.33.31	HisGTG
207	6	2834	i-tRF	trna8_HisGTG_15_-_45492611_45492682@3.33.31	HisGTG
207	6	2834	i-tRF	trna9_HisGTG_15_-_45490804_45490875@3.33.31	HisGTG
207	6	2834	i-tRF	trna33_HisGTG_6_+_27125906_27125977@3.33.31	HisGTG
207	6	2834	i-tRF	trna7_HisGTG_9_-_14433938_14434009@3.33.31	HisGTG
904	1810	276	5'-tRF	trna66_LeuCAA_1_-_161581736_161581819@1.16.16	LeuCAA
904	1810	276	5'-tRF	trna17_LeuCAG_16_+_57333863_57333945@1.16.16	LeuCAG
904	1810	276	5'-tRF	trna26_LeuCAG_16_-_57334392_57334474@1.16.16	LeuCAG
904	1810	276	5'-tRF	trna34_LeuCAG_1_+_161411323_161411405@1.16.16	LeuCAG
904	1810	276	5'-tRF	trna36_LeuCAG_1_+_161418741_161418823@1.16.16	LeuCAG
904	1810	276	5'-tRF	trna38_LeuCAG_1_+_161426122_161426204@1.16.16	LeuCAG
904	1810	276	5'-tRF	trna40_LeuCAG_1_+_161433532_161433614@1.16.16	LeuCAG
904	1810	276	5'-tRF	trna42_LeuCAG_1_+_161440913_161440995@1.16.16	LeuCAG
904	1810	276	5'-tRF	trna67_LeuCAG_1_-_161500132_161500214@1.16.16	LeuCAG
904	1810	276	5'-tRF	trna7_LeuCAG_6_+_26521436_26521518@1.16.16	LeuCAG
430	184	2242	i-tRF	trna22_GlnCTG_1_+_147800937_147801008@21.43.23	GlnCTG
430	184	2242	i-tRF	trna131_GlnCTG_6_-_27759135_27759206@21.43.23	GlnCTG
430	184	2242	i-tRF	trna112_GlnCTG_1_-_147737382_147737453@21.43.23	GlnCTG
430	184	2242	i-tRF	trna28_GlnCTG_1_+_149186125_149186196@21.43.23	GlnCTG
430	184	2242	i-tRF	trna15_GlnCTG_1_+_145963304_145963375@21.43.23	GlnCTG
430	184	2242	i-tRF	trna19_GlnCTG_1_+_147505038_147505109@21.43.23	GlnCTG
430	184	2242	i-tRF	trna146_GlnCTG_6_-_27515531_27515602@21.43.23	GlnCTG
430	184	2242	i-tRF	trna7_GlnCTG_15_-_66161400_66161471@21.43.23	GlnCTG
430	184	2242	i-tRF	trna3_GlnCTG_17_+_8023070_8023141@21.43.23	GlnCTG
430	184	2242	i-tRF	trna1_GlnCTG_6_+_18836402_18836473@21.43.23	GlnCTG
430	184	2242	i-tRF	trna49_GlnCTG_6_+_27487308_27487379@21.43.23	GlnCTG
430	184	2242	i-tRF	trna99_GlnCTG_6_-_28909378_28909449@21.43.23	GlnCTG
311	271	2102	5'-half	trna59_GluCTC_1_+_249168447_249168518@1.32.32	GluCTC
311	271	2102	5'-half	trna116_GluCTC_1_-_145399233_145399304@1.32.32	GluCTC
311	271	2102	5'-half	trna71_GluCTC_1_-_161439189_161439260@1.32.32	GluCTC
311	271	2102	5'-half	trna74_GluCTC_1_-_161431809_161431880@1.32.32	GluCTC
311	271	2102	5'-half	trna77_GluCTC_1_-_161424398_161424469@1.32.32	GluCTC
311	271	2102	5'-half	trna80_GluCTC_1_-_161417018_161417089@1.32.32	GluCTC
311	271	2102	5'-half	trna77_GluCTC_6_+_28949976_28950047@1.32.32	GluCTC
311	271	2102	5'-half	trna87_GluCTC_6_-_126101393_126101464@1.32.32	GluCTC
350	163	2166	i-tRF	trna34_GlyCCC_16_-_686736_686806@36.55.20	GlyCCC
350	163	2166	i-tRF	trna27_GlyCCC_2_-_70476123_70476193@36.55.20	GlyCCC
569	874	1149	3'-tRF	trna136_ValAAC_6_-_27648885_27648957@59.75.17	ValAAC
569	874	1149	3'-tRF	trna15_ValAAC_5_-_180615416_180615488@59.75.17	ValAAC
569	874	1149	3'-tRF	trna2_ValAAC_3_+_169490018_169490090@59.75.17	ValAAC
569	874	1149	3'-tRF	trna12_ValAAC_5_-_180645270_180645342@59.75.17	ValAAC
569	874	1149	3'-tRF	trna4_ValAAC_5_+_180591154_180591226@59.75.17	ValAAC
569	874	1149	3'-tRF	trna5_ValAAC_5_+_180596610_180596682@59.75.17	ValAAC
569	874	1149	3'-tRF	trna132_ValAAC_6_-_27721179_27721251@59.75.17	ValAAC
569	874	1149	3'-tRF	trna90_ValCAC_1_-_149684088_149684161@60.76.17	ValCAC
569	874	1149	3'-tRF	trna85_ValCAC_1_-_161369490_161369562@59.75.17	ValCAC
569	874	1149	3'-tRF	trna10_ValCAC_5_-_180649395_180649467@59.75.17	ValCAC
569	874	1149	3'-tRF	trna18_ValCAC_5_-_180529253_180529325@59.75.17	ValCAC
569	874	1149	3'-tRF	trna2_ValCAC_5_+_180524070_180524142@59.75.17	ValCAC
569	874	1149	3'-tRF	trna6_ValCAC_5_+_180600650_180600722@59.75.17	ValCAC
569	874	1149	3'-tRF	trna9_ValCAC_6_+_26538282_26538354@59.75.17	ValCAC
517	147	1810	5'-half	trna111_HisGTG_1_-_147774845_147774916@1.34.34	HisGTG
517	147	1810	5'-half	trna118_HisGTG_1_-_145396881_145396952@1.34.34	HisGTG
517	147	1810	5'-half	trna16_HisGTG_1_+_146544773_146544844@1.34.34	HisGTG
517	147	1810	5'-half	trna21_HisGTG_1_+_147753471_147753542@1.34.34	HisGTG
517	147	1810	5'-half	trna1_HisGTG_15_+_45493349_45493420@1.34.34	HisGTG
517	147	1810	5'-half	trna8_HisGTG_15_-_45492611_45492682@1.34.34	HisGTG
517	147	1810	5'-half	trna9_HisGTG_15_-_45490804_45490875@1.34.34	HisGTG
517	147	1810	5'-half	trna33_HisGTG_6_+_27125906_27125977@1.34.34	HisGTG
517	147	1810	5'-half	trna7_HisGTG_9_-_14433938_14434009@1.34.34	HisGTG
426	11	1914	5'-half	trna111_HisGTG_1_-_147774845_147774916@-1G.33.34	HisGTG
426	11	1914	5'-half	trna118_HisGTG_1_-_145396881_145396952@-1G.33.34	HisGTG
426	11	1914	5'-half	trna16_HisGTG_1_+_146544773_146544844@-1G.33.34	HisGTG
426	11	1914	5'-half	trna21_HisGTG_1_+_147753471_147753542@-1G.33.34	HisGTG
426	11	1914	5'-half	trna1_HisGTG_15_+_45493349_45493420@-1G.33.34	HisGTG
426	11	1914	5'-half	trna8_HisGTG_15_-_45492611_45492682@-1G.33.34	HisGTG
426	11	1914	5'-half	trna9_HisGTG_15_-_45490804_45490875@-1G.33.34	HisGTG
426	11	1914	5'-half	trna33_HisGTG_6_+_27125906_27125977@-1G.33.34	HisGTG
426	11	1914	5'-half	trna7_HisGTG_9_-_14433938_14434009@-1G.33.34	HisGTG
819	643	872	5'-tRF	trna59_GluCTC_1_+_249168447_249168518@1.17.17	GluCTC
819	643	872	5'-tRF	trna116_GluCTC_1_-_145399233_145399304@1.17.17	GluCTC
819	643	872	5'-tRF	trna71_GluCTC_1_-_161439189_161439260@1.17.17	GluCTC
819	643	872	5'-tRF	trna74_GluCTC_1_-_161431809_161431880@1.17.17	GluCTC
819	643	872	5'-tRF	trna77_GluCTC_1_-_161424398_161424469@1.17.17	GluCTC
819	643	872	5'-tRF	trna80_GluCTC_1_-_161417018_161417089@1.17.17	GluCTC
819	643	872	5'-tRF	trna77_GluCTC_6_+_28949976_28950047@1.17.17	GluCTC
819	643	872	5'-tRF	trna87_GluCTC_6_-_126101393_126101464@1.17.17	GluCTC
819	643	872	5'-tRF	trna94_GluTTC_1_-_149664355_149664427@1.17.17	GluTTC
819	643	872	5'-tRF	trna134_GluTTC_1_-_16861774_16861845@1.17.17	GluTTC
819	643	872	5'-tRF	trna84_GluTTC_1_-_161391883_161391954@1.17.17	GluTTC
819	643	872	5'-tRF	trna5_GluTTC_1_+_17199078_17199149@1.17.17	GluTTC
552	850	895	i-tRF	trna22_GlnCTG_1_+_147800937_147801008@24.41.18	GlnCTG
552	850	895	i-tRF	trna131_GlnCTG_6_-_27759135_27759206@24.41.18	GlnCTG
552	850	895	i-tRF	trna42_GlnCTG_6_+_27263212_27263283@24.41.18	GlnCTG
552	850	895	i-tRF	trna112_GlnCTG_1_-_147737382_147737453@24.41.18	GlnCTG
552	850	895	i-tRF	trna28_GlnCTG_1_+_149186125_149186196@24.41.18	GlnCTG
552	850	895	i-tRF	trna15_GlnCTG_1_+_145963304_145963375@24.41.18	GlnCTG
552	850	895	i-tRF	trna19_GlnCTG_1_+_147505038_147505109@24.41.18	GlnCTG
552	850	895	i-tRF	trna146_GlnCTG_6_-_27515531_27515602@24.41.18	GlnCTG
552	850	895	i-tRF	trna7_GlnCTG_15_-_66161400_66161471@24.41.18	GlnCTG
552	850	895	i-tRF	trna3_GlnCTG_17_+_8023070_8023141@24.41.18	GlnCTG
552	850	895	i-tRF	trna1_GlnCTG_6_+_18836402_18836473@24.41.18	GlnCTG
552	850	895	i-tRF	trna49_GlnCTG_6_+_27487308_27487379@24.41.18	GlnCTG
552	850	895	i-tRF	trna99_GlnCTG_6_-_28909378_28909449@24.41.18	GlnCTG
189	21	2047	5'-tRF	trna59_GluCTC_1_+_249168447_249168518@1.29.29	GluCTC
189	21	2047	5'-tRF	trna116_GluCTC_1_-_145399233_145399304@1.29.29	GluCTC
189	21	2047	5'-tRF	trna71_GluCTC_1_-_161439189_161439260@1.29.29	GluCTC
189	21	2047	5'-tRF	trna74_GluCTC_1_-_161431809_161431880@1.29.29	GluCTC
189	21	2047	5'-tRF	trna77_GluCTC_1_-_161424398_161424469@1.29.29	GluCTC
189	21	2047	5'-tRF	trna80_GluCTC_1_-_161417018_161417089@1.29.29	GluCTC
189	21	2047	5'-tRF	trna77_GluCTC_6_+_28949976_28950047@1.29.29	GluCTC
189	21	2047	5'-tRF	trna87_GluCTC_6_-_126101393_126101464@1.29.29	GluCTC
609	2	1632	5'-half	trna35_GlyGCC_1_+_161413094_161413164@1.33.33	GlyGCC
609	2	1632	5'-half	trna37_GlyGCC_1_+_161420467_161420537@1.33.33	GlyGCC
609	2	1632	5'-half	trna39_GlyGCC_1_+_161427898_161427968@1.33.33	GlyGCC
609	2	1632	5'-half	trna41_GlyGCC_1_+_161435258_161435328@1.33.33	GlyGCC
609	2	1632	5'-half	trna2_GlyGCC_21_-_18827107_18827177@1.33.33	GlyGCC
245	303	1638	i-tRF	trna22_GlnCTG_1_+_147800937_147801008@23.43.21	GlnCTG
245	303	1638	i-tRF	trna131_GlnCTG_6_-_27759135_27759206@23.43.21	GlnCTG
245	303	1638	i-tRF	trna112_GlnCTG_1_-_147737382_147737453@23.43.21	GlnCTG
245	303	1638	i-tRF	trna28_GlnCTG_1_+_149186125_149186196@23.43.21	GlnCTG
245	303	1638	i-tRF	trna15_GlnCTG_1_+_145963304_145963375@23.43.21	GlnCTG
245	303	1638	i-tRF	trna19_GlnCTG_1_+_147505038_147505109@23.43.21	GlnCTG
245	303	1638	i-tRF	trna146_GlnCTG_6_-_27515531_27515602@23.43.21	GlnCTG
245	303	1638	i-tRF	trna7_GlnCTG_15_-_66161400_66161471@23.43.21	GlnCTG
245	303	1638	i-tRF	trna3_GlnCTG_17_+_8023070_8023141@23.43.21	GlnCTG
245	303	1638	i-tRF	trna1_GlnCTG_6_+_18836402_18836473@23.43.21	GlnCTG
245	303	1638	i-tRF	trna49_GlnCTG_6_+_27487308_27487379@23.43.21	GlnCTG
245	303	1638	i-tRF	trna99_GlnCTG_6_-_28909378_28909449@23.43.21	GlnCTG
336	59	1778	5'-half	trna28_CysGCA_17_-_37025545_37025616@1.33.33	CysGCA
336	59	1778	5'-half	trna15_CysGCA_17_+_37023898_37023969@1.33.33	CysGCA
336	59	1778	5'-half	trna26_CysGCA_17_-_37310744_37310815@1.33.33	CysGCA
336	59	1778	5'-half	trna27_CysGCA_17_-_37309987_37310058@1.33.33	CysGCA
336	59	1778	5'-half	trna3_CysGCA_4_-_124430005_124430076@1.33.33	CysGCA
587	1127	244	3'-tRF	trna152_ValCAC_6_-_27248049_27248121@59.76.18	ValCAC
160	8	1747	5'-tRF	trna108_AlaAGC_6_-_28763741_28763812@1.18.18	AlaAGC
160	8	1747	5'-tRF	trna3_CysGCA_15_+_80036997_80037069@1.18.18	CysGCA
160	8	1747	5'-tRF	trna28_CysGCA_17_-_37025545_37025616@1.18.18	CysGCA
160	8	1747	5'-tRF	trna15_CysGCA_17_+_37023898_37023969@1.18.18	CysGCA
160	8	1747	5'-tRF	trna26_CysGCA_17_-_37310744_37310815@1.18.18	CysGCA
160	8	1747	5'-tRF	trna27_CysGCA_17_-_37309987_37310058@1.18.18	CysGCA
160	8	1747	5'-tRF	trna3_CysGCA_4_-_124430005_124430076@1.18.18	CysGCA
480	796	617	5'-tRF	trna34_GlyCCC_16_-_686736_686806@1.17.17	GlyCCC
480	796	617	5'-tRF	trna27_GlyCCC_2_-_70476123_70476193@1.17.17	GlyCCC
577	212	887	5'-tRF	trna68_AlaAGC_6_+_28687481_28687552@1.17.17	AlaAGC
577	212	887	5'-tRF	trna67_AlaAGC_6_+_28678366_28678437@1.17.17	AlaAGC
577	212	887	5'-tRF	trna65_AlaAGC_6_+_28574933_28575004@1.17.17	AlaAGC
577	212	887	5'-tRF	trna101_AlaAGC_6_-_28831462_28831533@1.17.17	AlaAGC
577	212	887	5'-tRF	trna102_AlaAGC_6_-_28806221_28806292@1.17.17	AlaAGC
577	212	887	5'-tRF	trna70_AlaCGC_6_+_28697092_28697163@1.17.17	AlaCGC
577	212	887	5'-tRF	trna18_AlaTGC_11_-_50233879_50233950@1.17.17	AlaTGC
577	212	887	5'-tRF	trna107_AlaTGC_6_-_28770577_28770647@1.17.17	AlaTGC
577	212	887	5'-tRF	trna113_AlaTGC_6_-_28726141_28726212@1.17.17	AlaTGC
577	212	887	5'-tRF	trna104_AlaTGC_6_-_28785012_28785083@1.17.17	AlaTGC
577	212	887	5'-tRF	trna110_AlaTGC_6_-_28757547_28757618@1.17.17	AlaTGC
577	212	887	5'-tRF	trna7_CysGCA_3_-_131947944_131948015@1.17.17	CysGCA
577	212	887	5'-tRF	trna115_ValAAC_6_-_28703206_28703277@1.17.17	ValAAC
518	864	250	i-tRF	trna22_GlnCTG_1_+_147800937_147801008@26.41.16	GlnCTG
518	864	250	i-tRF	trna131_GlnCTG_6_-_27759135_27759206@26.41.16	GlnCTG
518	864	250	i-tRF	trna42_GlnCTG_6_+_27263212_27263283@26.41.16	GlnCTG
518	864	250	i-tRF	trna112_GlnCTG_1_-_147737382_147737453@26.41.16	GlnCTG
518	864	250	i-tRF	trna28_GlnCTG_1_+_149186125_149186196@26.41.16	GlnCTG
518	864	250	i-tRF	trna15_GlnCTG_1_+_145963304_145963375@26.41.16	GlnCTG
518	864	250	i-tRF	trna19_GlnCTG_1_+_147505038_147505109@26.41.16	GlnCTG
518	864	250	i-tRF	trna146_GlnCTG_6_-_27515531_27515602@26.41.16	GlnCTG
518	864	250	i-tRF	trna7_GlnCTG_15_-_66161400_66161471@26.41.16	GlnCTG
518	864	250	i-tRF	trna3_GlnCTG_17_+_8023070_8023141@26.41.16	GlnCTG
518	864	250	i-tRF	trna1_GlnCTG_6_+_18836402_18836473@26.41.16	GlnCTG
518	864	250	i-tRF	trna49_GlnCTG_6_+_27487308_27487379@26.41.16	GlnCTG
518	864	250	i-tRF	trna99_GlnCTG_6_-_28909378_28909449@26.41.16	GlnCTG
176	88	1324	i-tRF	trna61_MetCAT_6_+_27745664_27745735@16.31.16	MetCAT
176	88	1324	i-tRF	trna32_MetCAT_1_+_153643726_153643797@16.31.16	MetCAT
176	88	1324	i-tRF	trna20_MetCAT_17_-_80452597_80452668@16.31.16	MetCAT
176	88	1324	i-tRF	trna129_MetCAT_6_-_27870271_27870342@16.31.16	MetCAT
176	88	1324	i-tRF	trna142_MetCAT_6_-_27560600_27560671@16.31.16	MetCAT
176	88	1324	i-tRF	trna150_MetCAT_6_-_27300764_27300835@16.31.16	MetCAT
176	88	1324	i-tRF	trna169_MetCAT_6_-_26330529_26330600@16.31.16	MetCAT
176	88	1324	i-tRF	trna171_MetCAT_6_-_26313352_26313423@16.31.16	MetCAT
176	88	1324	i-tRF	trna2_MetCAT_6_+_26286754_26286825@16.31.16	MetCAT
176	88	1324	i-tRF	trna151_ThrCGT_6_-_27271568_27271639@16.31.16	ThrCGT
915	465	207	3'-tRF	trna136_ValAAC_6_-_27648885_27648957@60.76.17	ValAAC
915	465	207	3'-tRF	trna15_ValAAC_5_-_180615416_180615488@60.76.17	ValAAC
915	465	207	3'-tRF	trna2_ValAAC_3_+_169490018_169490090@60.76.17	ValAAC
915	465	207	3'-tRF	trna12_ValAAC_5_-_180645270_180645342@60.76.17	ValAAC
915	465	207	3'-tRF	trna4_ValAAC_5_+_180591154_180591226@60.76.17	ValAAC
915	465	207	3'-tRF	trna5_ValAAC_5_+_180596610_180596682@60.76.17	ValAAC
915	465	207	3'-tRF	trna132_ValAAC_6_-_27721179_27721251@60.76.17	ValAAC
915	465	207	3'-tRF	trna90_ValCAC_1_-_149684088_149684161@61.77.17	ValCAC
915	465	207	3'-tRF	trna85_ValCAC_1_-_161369490_161369562@60.76.17	ValCAC
915	465	207	3'-tRF	trna10_ValCAC_5_-_180649395_180649467@60.76.17	ValCAC
915	465	207	3'-tRF	trna18_ValCAC_5_-_180529253_180529325@60.76.17	ValCAC
915	465	207	3'-tRF	trna2_ValCAC_5_+_180524070_180524142@60.76.17	ValCAC
915	465	207	3'-tRF	trna6_ValCAC_5_+_180600650_180600722@60.76.17	ValCAC
915	465	207	3'-tRF	trna9_ValCAC_6_+_26538282_26538354@60.76.17	ValCAC
1042	368	91	i-tRF	trna12_ArgCCT_16_+_3243918_3243990@35.54.20	ArgCCT
1042	368	91	i-tRF	trna3_ArgCCT_7_+_139025446_139025518@35.54.20	ArgCCT
1042	368	91	i-tRF	trna2_ArgCCT_16_+_3202901_3202973@35.54.20	ArgCCT
1042	368	91	i-tRF	trna21_ArgCCT_17_-_73030526_73030598@35.54.20	ArgCCT
1042	368	91	i-tRF	trna18_ArgCCT_17_+_73030001_73030073@35.54.20	ArgCCT
556	347	556	3'-tRF	trnaMT_ProTGG_MT_-_15956_16023@48.71.24	ProTGG
336	12	1045	5'-half	trna111_HisGTG_1_-_147774845_147774916@1.33.33	HisGTG
336	12	1045	5'-half	trna118_HisGTG_1_-_145396881_145396952@1.33.33	HisGTG
336	12	1045	5'-half	trna16_HisGTG_1_+_146544773_146544844@1.33.33	HisGTG
336	12	1045	5'-half	trna21_HisGTG_1_+_147753471_147753542@1.33.33	HisGTG
336	12	1045	5'-half	trna1_HisGTG_15_+_45493349_45493420@1.33.33	HisGTG
336	12	1045	5'-half	trna8_HisGTG_15_-_45492611_45492682@1.33.33	HisGTG
336	12	1045	5'-half	trna9_HisGTG_15_-_45490804_45490875@1.33.33	HisGTG
336	12	1045	5'-half	trna33_HisGTG_6_+_27125906_27125977@1.33.33	HisGTG
336	12	1045	5'-half	trna7_HisGTG_9_-_14433938_14434009@1.33.33	HisGTG
574	1	739	5'-tRF	trna133_GlyCCC_1_-_16872434_16872504@1.18.18	GlyCCC
574	1	739	5'-tRF	trna4_GlyCCC_1_+_17188416_17188486@1.18.18	GlyCCC
574	1	739	5'-tRF	trna18_GlyGCC_16_+_70822597_70822667@1.18.18	GlyGCC
574	1	739	5'-tRF	trna25_GlyGCC_16_-_70812114_70812184@1.18.18	GlyGCC
574	1	739	5'-tRF	trna68_GlyGCC_1_-_161493637_161493707@1.18.18	GlyGCC
574	1	739	5'-tRF	trna19_GlyGCC_16_+_70823410_70823480@1.18.18	GlyGCC
574	1	739	5'-tRF	trna24_GlyGCC_16_-_70812942_70813012@1.18.18	GlyGCC
574	1	739	5'-tRF	trna5_GlyGCC_17_+_8029064_8029134@1.18.18	GlyGCC
574	1	739	5'-tRF	trna19_GlyGCC_2_-_157257659_157257729@1.18.18	GlyGCC
574	1	739	5'-tRF	trna128_GlyGCC_6_-_27870686_27870756@1.18.18	GlyGCC
545	1	725	i-tRF	trnaMT_LeuTAG_MT_+_12266_12336@19.35.17	LeuTAG
155	337	773	5'-tRF	trna78_LeuAAG_6_+_28956779_28956860@1.16.16	LeuAAG
155	337	773	5'-tRF	trna1_LeuAAG_14_+_21078291_21078372@1.16.16	LeuAAG
155	337	773	5'-tRF	trna16_LeuAAG_16_+_22308461_22308542@1.16.16	LeuAAG
155	337	773	5'-tRF	trna7_LeuAAG_5_+_180614701_180614782@1.16.16	LeuAAG
155	337	773	5'-tRF	trna98_LeuAAG_6_-_28911399_28911480@1.16.16	LeuAAG
155	337	773	5'-tRF	trna16_LeuAAG_5_-_180601044_180601125@1.16.16	LeuAAG
155	337	773	5'-tRF	trna19_LeuAAG_5_-_180524474_180524555@1.16.16	LeuAAG
155	337	773	5'-tRF	trna3_LeuAAG_5_+_180528840_180528921@1.16.16	LeuAAG
155	337	773	5'-tRF	trna42_LeuTAG_17_-_8023632_8023713@1.16.16	LeuTAG
302	0	945	i-tRF	trnaMT_GluTTC_MT_-_14674_14742@38.61.24	GluTTC
302	0	945	i-tRF	trnalookalike8_GluTTC_5_-_93905172_93905240@38.61.24	GluTTC
126	121	993	i-tRF	trna91_GlyCCC_1_-_149680210_149680280@16.31.16	GlyCCC
126	121	993	i-tRF	trna17_GluTTC_2_-_204229131_204229201@16.31.16	GluTTC
126	121	993	i-tRF	trna2_GlyCCC_1_+_17053780_17053850@16.31.16	GlyCCC
126	121	993	i-tRF	trna131_GlyCCC_1_-_17004766_17004836@16.31.16	GlyCCC
126	121	993	i-tRF	trna13_GlyCCC_17_+_19764175_19764245@16.31.16	GlyCCC
126	121	993	i-tRF	trna133_GlyCCC_1_-_16872434_16872504@16.31.16	GlyCCC
126	121	993	i-tRF	trna4_GlyCCC_1_+_17188416_17188486@16.31.16	GlyCCC
126	121	993	i-tRF	trna18_GlyGCC_16_+_70822597_70822667@16.31.16	GlyGCC
126	121	993	i-tRF	trna25_GlyGCC_16_-_70812114_70812184@16.31.16	GlyGCC
126	121	993	i-tRF	trna68_GlyGCC_1_-_161493637_161493707@16.31.16	GlyGCC
126	121	993	i-tRF	trna19_GlyGCC_16_+_70823410_70823480@16.31.16	GlyGCC
126	121	993	i-tRF	trna24_GlyGCC_16_-_70812942_70813012@16.31.16	GlyGCC
126	121	993	i-tRF	trna5_GlyGCC_17_+_8029064_8029134@16.31.16	GlyGCC
126	121	993	i-tRF	trna19_GlyGCC_2_-_157257659_157257729@16.31.16	GlyGCC
126	121	993	i-tRF	trna128_GlyGCC_6_-_27870686_27870756@16.31.16	GlyGCC
126	121	993	i-tRF	trna35_GlyGCC_1_+_161413094_161413164@16.31.16	GlyGCC
126	121	993	i-tRF	trna37_GlyGCC_1_+_161420467_161420537@16.31.16	GlyGCC
126	121	993	i-tRF	trna39_GlyGCC_1_+_161427898_161427968@16.31.16	GlyGCC
126	121	993	i-tRF	trna41_GlyGCC_1_+_161435258_161435328@16.31.16	GlyGCC
126	121	993	i-tRF	trna2_GlyGCC_21_-_18827107_18827177@16.31.16	GlyGCC
126	121	993	i-tRF	trna99_ValCAC_1_-_149294666_149294736@16.31.16	ValCAC
312	3	887	5'-tRF	trna120_AlaAGC_6_-_28626014_28626085@1.17.17	AlaAGC
312	3	887	5'-tRF	trna13_AlaCGC_2_+_157257281_157257352@1.17.17	AlaCGC
312	3	887	5'-tRF	trna119_AlaCGC_6_-_28641613_28641684@1.17.17	AlaCGC
312	3	887	5'-tRF	trna10_AlaCGC_6_+_26553731_26553802@1.17.17	AlaCGC
312	3	887	5'-tRF	trna8_AlaTGC_12_+_125424512_125424583@1.17.17	AlaTGC
312	3	887	5'-tRF	trna13_AlaTGC_12_-_125406301_125406372@1.17.17	AlaTGC
312	3	887	5'-tRF	trna8_AlaTGC_5_+_180633868_180633939@1.17.17	AlaTGC
312	3	887	5'-tRF	trna66_AlaTGC_6_+_28611222_28611293@1.17.17	AlaTGC
90	165	881	5'-tRF	trna59_GluCTC_1_+_249168447_249168518@1.28.28	GluCTC
90	165	881	5'-tRF	trna116_GluCTC_1_-_145399233_145399304@1.28.28	GluCTC
90	165	881	5'-tRF	trna71_GluCTC_1_-_161439189_161439260@1.28.28	GluCTC
90	165	881	5'-tRF	trna74_GluCTC_1_-_161431809_161431880@1.28.28	GluCTC
90	165	881	5'-tRF	trna77_GluCTC_1_-_161424398_161424469@1.28.28	GluCTC
90	165	881	5'-tRF	trna80_GluCTC_1_-_161417018_161417089@1.28.28	GluCTC
90	165	881	5'-tRF	trna77_GluCTC_6_+_28949976_28950047@1.28.28	GluCTC
90	165	881	5'-tRF	trna87_GluCTC_6_-_126101393_126101464@1.28.28	GluCTC
298	170	606	3'-tRF	trnaMT_ValTAC_MT_+_1602_1670@54.72.19	ValTAC
572	91	387	i-tRF	trna22_GlnCTG_1_+_147800937_147801008@21.36.16	GlnCTG
572	91	387	i-tRF	trna131_GlnCTG_6_-_27759135_27759206@21.36.16	GlnCTG
572	91	387	i-tRF	trna42_GlnCTG_6_+_27263212_27263283@21.36.16	GlnCTG
572	91	387	i-tRF	trna112_GlnCTG_1_-_147737382_147737453@21.36.16	GlnCTG
572	91	387	i-tRF	trna28_GlnCTG_1_+_149186125_149186196@21.36.16	GlnCTG
572	91	387	i-tRF	trna15_GlnCTG_1_+_145963304_145963375@21.36.16	GlnCTG
572	91	387	i-tRF	trna19_GlnCTG_1_+_147505038_147505109@21.36.16	GlnCTG
572	91	387	i-tRF	trna146_GlnCTG_6_-_27515531_27515602@21.36.16	GlnCTG
572	91	387	i-tRF	trna7_GlnCTG_15_-_66161400_66161471@21.36.16	GlnCTG
572	91	387	i-tRF	trna3_GlnCTG_17_+_8023070_8023141@21.36.16	GlnCTG
572	91	387	i-tRF	trna1_GlnCTG_6_+_18836402_18836473@21.36.16	GlnCTG
572	91	387	i-tRF	trna49_GlnCTG_6_+_27487308_27487379@21.36.16	GlnCTG
572	91	387	i-tRF	trna99_GlnCTG_6_-_28909378_28909449@21.36.16	GlnCTG
159	12	844	5'-tRF	trna3_AlaAGC_2_+_27274082_27274154@1.19.19	AlaAGC
159	12	844	5'-tRF	trna6_AlaAGC_8_+_67026424_67026496@1.19.19	AlaAGC
180	325	487	3'-tRF	trnaMT_ValTAC_MT_+_1602_1670@54.71.18	ValTAC
0	802	148	5'-tRF	trna83_LeuTAA_6_+_144537684_144537766@1.16.16	LeuTAA
0	1	929	5'-tRF	trnaMT_GlnTTG_MT_-_4329_4400@1.36.36	GlnTTG
0	1	929	5'-tRF	trnalookalike2_GlnTTG_1_-_564879_564950@1.36.36	GlnTTG
86	598	229	5'-tRF	trna120_AlaAGC_6_-_28626014_28626085@1.21.21	AlaAGC
86	598	229	5'-tRF	trna13_AlaCGC_2_+_157257281_157257352@1.21.21	AlaCGC
86	598	229	5'-tRF	trna119_AlaCGC_6_-_28641613_28641684@1.21.21	AlaCGC
86	598	229	5'-tRF	trna10_AlaCGC_6_+_26553731_26553802@1.21.21	AlaCGC
86	598	229	5'-tRF	trna8_AlaTGC_12_+_125424512_125424583@1.21.21	AlaTGC
86	598	229	5'-tRF	trna13_AlaTGC_12_-_125406301_125406372@1.21.21	AlaTGC
86	598	229	5'-tRF	trna8_AlaTGC_5_+_180633868_180633939@1.21.21	AlaTGC
86	598	229	5'-tRF	trna66_AlaTGC_6_+_28611222_28611293@1.21.21	AlaTGC
152	422	308	5'-tRF	trna59_GluCTC_1_+_249168447_249168518@1.36.36	GluCTC
152	422	308	5'-tRF	trna116_GluCTC_1_-_145399233_145399304@1.36.36	GluCTC
152	422	308	5'-tRF	trna71_GluCTC_1_-_161439189_161439260@1.36.36	GluCTC
152	422	308	5'-tRF	trna74_GluCTC_1_-_161431809_161431880@1.36.36	GluCTC
152	422	308	5'-tRF	trna77_GluCTC_1_-_161424398_161424469@1.36.36	GluCTC
152	422	308	5'-tRF	trna80_GluCTC_1_-_161417018_161417089@1.36.36	GluCTC
152	422	308	5'-tRF	trna77_GluCTC_6_+_28949976_28950047@1.36.36	GluCTC
152	422	308	5'-tRF	trna87_GluCTC_6_-_126101393_126101464@1.36.36	GluCTC
323	116	439	i-tRF	trnaMT_GlnTTG_MT_-_4329_4400@17.36.20	GlnTTG
323	116	439	i-tRF	trnalookalike2_GlnTTG_1_-_564879_564950@17.36.20	GlnTTG
156	370	301	5'-tRF	trna111_HisGTG_1_-_147774845_147774916@-1G.31.32	HisGTG
156	370	301	5'-tRF	trna118_HisGTG_1_-_145396881_145396952@-1G.31.32	HisGTG
156	370	301	5'-tRF	trna16_HisGTG_1_+_146544773_146544844@-1G.31.32	HisGTG
156	370	301	5'-tRF	trna21_HisGTG_1_+_147753471_147753542@-1G.31.32	HisGTG
156	370	301	5'-tRF	trna1_HisGTG_15_+_45493349_45493420@-1G.31.32	HisGTG
156	370	301	5'-tRF	trna8_HisGTG_15_-_45492611_45492682@-1G.31.32	HisGTG
156	370	301	5'-tRF	trna9_HisGTG_15_-_45490804_45490875@-1G.31.32	HisGTG
156	370	301	5'-tRF	trna33_HisGTG_6_+_27125906_27125977@-1G.31.32	HisGTG
156	370	301	5'-tRF	trna7_HisGTG_9_-_14433938_14434009@-1G.31.32	HisGTG
291	406	91	i-tRF	trna25_GlyGCC_16_-_70812114_70812184@22.38.17	GlyGCC
291	406	91	i-tRF	trna68_GlyGCC_1_-_161493637_161493707@22.38.17	GlyGCC
291	406	91	i-tRF	trna19_GlyGCC_16_+_70823410_70823480@22.38.17	GlyGCC
291	406	91	i-tRF	trna24_GlyGCC_16_-_70812942_70813012@22.38.17	GlyGCC
291	406	91	i-tRF	trna5_GlyGCC_17_+_8029064_8029134@22.38.17	GlyGCC
291	406	91	i-tRF	trna19_GlyGCC_2_-_157257659_157257729@22.38.17	GlyGCC
291	406	91	i-tRF	trna128_GlyGCC_6_-_27870686_27870756@22.38.17	GlyGCC
291	406	91	i-tRF	trna35_GlyGCC_1_+_161413094_161413164@22.38.17	GlyGCC
291	406	91	i-tRF	trna37_GlyGCC_1_+_161420467_161420537@22.38.17	GlyGCC
291	406	91	i-tRF	trna39_GlyGCC_1_+_161427898_161427968@22.38.17	GlyGCC
291	406	91	i-tRF	trna41_GlyGCC_1_+_161435258_161435328@22.38.17	GlyGCC
291	406	91	i-tRF	trna2_GlyGCC_21_-_18827107_18827177@22.38.17	GlyGCC
1	3	784	i-tRF	trna111_HisGTG_1_-_147774845_147774916@3.31.29	HisGTG
1	3	784	i-tRF	trna118_HisGTG_1_-_145396881_145396952@3.31.29	HisGTG
1	3	784	i-tRF	trna16_HisGTG_1_+_146544773_146544844@3.31.29	HisGTG
1	3	784	i-tRF	trna21_HisGTG_1_+_147753471_147753542@3.31.29	HisGTG
1	3	784	i-tRF	trna1_HisGTG_15_+_45493349_45493420@3.31.29	HisGTG
1	3	784	i-tRF	trna8_HisGTG_15_-_45492611_45492682@3.31.29	HisGTG
1	3	784	i-tRF	trna9_HisGTG_15_-_45490804_45490875@3.31.29	HisGTG
1	3	784	i-tRF	trna33_HisGTG_6_+_27125906_27125977@3.31.29	HisGTG
1	3	784	i-tRF	trna7_HisGTG_9_-_14433938_14434009@3.31.29	HisGTG
80	40	624	3'-tRF	trnaMT_ValTAC_MT_+_1602_1670@56.72.17	ValTAC
272	2	469	i-tRF	trna18_GlyGCC_16_+_70822597_70822667@14.33.20	GlyGCC
272	2	469	i-tRF	trna25_GlyGCC_16_-_70812114_70812184@14.33.20	GlyGCC
272	2	469	i-tRF	trna68_GlyGCC_1_-_161493637_161493707@14.33.20	GlyGCC
272	2	469	i-tRF	trna19_GlyGCC_16_+_70823410_70823480@14.33.20	GlyGCC
272	2	469	i-tRF	trna24_GlyGCC_16_-_70812942_70813012@14.33.20	GlyGCC
272	2	469	i-tRF	trna5_GlyGCC_17_+_8029064_8029134@14.33.20	GlyGCC
272	2	469	i-tRF	trna19_GlyGCC_2_-_157257659_157257729@14.33.20	GlyGCC
272	2	469	i-tRF	trna128_GlyGCC_6_-_27870686_27870756@14.33.20	GlyGCC
272	2	469	i-tRF	trna35_GlyGCC_1_+_161413094_161413164@14.33.20	GlyGCC
272	2	469	i-tRF	trna37_GlyGCC_1_+_161420467_161420537@14.33.20	GlyGCC
272	2	469	i-tRF	trna39_GlyGCC_1_+_161427898_161427968@14.33.20	GlyGCC
272	2	469	i-tRF	trna41_GlyGCC_1_+_161435258_161435328@14.33.20	GlyGCC
272	2	469	i-tRF	trna2_GlyGCC_21_-_18827107_18827177@14.33.20	GlyGCC
0	2	722	5'-tRF	trna108_AlaAGC_6_-_28763741_28763812@1.17.17	AlaAGC
0	2	722	5'-tRF	trna3_CysGCA_15_+_80036997_80037069@1.17.17	CysGCA
0	2	722	5'-tRF	trna28_CysGCA_17_-_37025545_37025616@1.17.17	CysGCA
0	2	722	5'-tRF	trna15_CysGCA_17_+_37023898_37023969@1.17.17	CysGCA
0	2	722	5'-tRF	trna26_CysGCA_17_-_37310744_37310815@1.17.17	CysGCA
0	2	722	5'-tRF	trna27_CysGCA_17_-_37309987_37310058@1.17.17	CysGCA
0	2	722	5'-tRF	trna3_CysGCA_4_-_124430005_124430076@1.17.17	CysGCA
237	0	486	i-tRF	trnaMT_GluTTC_MT_-_14674_14742@44.61.18	GluTTC
237	0	486	i-tRF	trnalookalike8_GluTTC_5_-_93905172_93905240@44.61.18	GluTTC
255	2	461	i-tRF	trna91_GlyCCC_1_-_149680210_149680280@14.31.18	GlyCCC
255	2	461	i-tRF	trna17_GluTTC_2_-_204229131_204229201@14.31.18	GluTTC
255	2	461	i-tRF	trna2_GlyCCC_1_+_17053780_17053850@14.31.18	GlyCCC
255	2	461	i-tRF	trna131_GlyCCC_1_-_17004766_17004836@14.31.18	GlyCCC
255	2	461	i-tRF	trna133_GlyCCC_1_-_16872434_16872504@14.31.18	GlyCCC
255	2	461	i-tRF	trna4_GlyCCC_1_+_17188416_17188486@14.31.18	GlyCCC
255	2	461	i-tRF	trna18_GlyGCC_16_+_70822597_70822667@14.31.18	GlyGCC
255	2	461	i-tRF	trna25_GlyGCC_16_-_70812114_70812184@14.31.18	GlyGCC
255	2	461	i-tRF	trna68_GlyGCC_1_-_161493637_161493707@14.31.18	GlyGCC
255	2	461	i-tRF	trna19_GlyGCC_16_+_70823410_70823480@14.31.18	GlyGCC
255	2	461	i-tRF	trna24_GlyGCC_16_-_70812942_70813012@14.31.18	GlyGCC
255	2	461	i-tRF	trna5_GlyGCC_17_+_8029064_8029134@14.31.18	GlyGCC
255	2	461	i-tRF	trna19_GlyGCC_2_-_157257659_157257729@14.31.18	GlyGCC
255	2	461	i-tRF	trna128_GlyGCC_6_-_27870686_27870756@14.31.18	GlyGCC
255	2	461	i-tRF	trna35_GlyGCC_1_+_161413094_161413164@14.31.18	GlyGCC
255	2	461	i-tRF	trna37_GlyGCC_1_+_161420467_161420537@14.31.18	GlyGCC
255	2	461	i-tRF	trna39_GlyGCC_1_+_161427898_161427968@14.31.18	GlyGCC
255	2	461	i-tRF	trna41_GlyGCC_1_+_161435258_161435328@14.31.18	GlyGCC
255	2	461	i-tRF	trna2_GlyGCC_21_-_18827107_18827177@14.31.18	GlyGCC
255	2	461	i-tRF	trna99_ValCAC_1_-_149294666_149294736@14.31.18	ValCAC
313	403	1	3'-tRF	trna145_SerAGA_6_-_27521192_27521273@68.85.18	SerAGA
313	403	1	3'-tRF	trna50_SerAGA_6_+_27499987_27500068@68.85.18	SerAGA
313	403	1	3'-tRF	trna35_SerAGA_17_-_8129928_8130009@68.85.18	SerAGA
313	403	1	3'-tRF	trna44_SerAGA_6_+_27446591_27446672@68.85.18	SerAGA
313	403	1	3'-tRF	trna46_SerAGA_6_+_27463593_27463674@68.85.18	SerAGA
313	403	1	3'-tRF	trna47_SerAGA_6_+_27470818_27470899@68.85.18	SerAGA
313	403	1	3'-tRF	trna5_SerAGA_6_+_26327817_26327898@68.85.18	SerAGA
313	403	1	3'-tRF	trna11_SerAGA_8_-_96281885_96281966@68.85.18	SerAGA
313	403	1	3'-tRF	trna147_SerAGA_6_-_27509554_27509635@68.85.18	SerAGA
313	403	1	3'-tRF	trna172_SerTGA_6_-_26312824_26312905@68.85.18	SerTGA
313	403	1	3'-tRF	trna51_SerTGA_6_+_27513468_27513549@68.85.18	SerTGA
161	139	405	3'-tRF	trna136_ValAAC_6_-_27648885_27648957@60.75.16	ValAAC
161	139	405	3'-tRF	trna15_ValAAC_5_-_180615416_180615488@60.75.16	ValAAC
161	139	405	3'-tRF	trna2_ValAAC_3_+_169490018_169490090@60.75.16	ValAAC
161	139	405	3'-tRF	trna12_ValAAC_5_-_180645270_180645342@60.75.16	ValAAC
161	139	405	3'-tRF	trna4_ValAAC_5_+_180591154_180591226@60.75.16	ValAAC
161	139	405	3'-tRF	trna5_ValAAC_5_+_180596610_180596682@60.75.16	ValAAC
161	139	405	3'-tRF	trna132_ValAAC_6_-_27721179_27721251@60.75.16	ValAAC
161	139	405	3'-tRF	trna90_ValCAC_1_-_149684088_149684161@61.76.16	ValCAC
161	139	405	3'-tRF	trna85_ValCAC_1_-_161369490_161369562@60.75.16	ValCAC
161	139	405	3'-tRF	trna10_ValCAC_5_-_180649395_180649467@60.75.16	ValCAC
161	139	405	3'-tRF	trna18_ValCAC_5_-_180529253_180529325@60.75.16	ValCAC
161	139	405	3'-tRF	trna2_ValCAC_5_+_180524070_180524142@60.75.16	ValCAC
161	139	405	3'-tRF	trna6_ValCAC_5_+_180600650_180600722@60.75.16	ValCAC
161	139	405	3'-tRF	trna9_ValCAC_6_+_26538282_26538354@60.75.16	ValCAC
452	0	203	i-tRF	trnaMT_HisGTG_MT_+_12138_12206@11.33.23	HisGTG
297	2	352	3'-tRF	trnaMT_ValTAC_MT_+_1602_1670@55.72.18	ValTAC
144	3	487	i-tRF	trnaMT_GluTTC_MT_-_14674_14742@39.61.23	GluTTC
144	3	487	i-tRF	trnalookalike8_GluTTC_5_-_93905172_93905240@39.61.23	GluTTC
3	8	617	5'-half	trna35_GlyGCC_1_+_161413094_161413164@1.32.32	GlyGCC
3	8	617	5'-half	trna37_GlyGCC_1_+_161420467_161420537@1.32.32	GlyGCC
3	8	617	5'-half	trna39_GlyGCC_1_+_161427898_161427968@1.32.32	GlyGCC
3	8	617	5'-half	trna41_GlyGCC_1_+_161435258_161435328@1.32.32	GlyGCC
3	8	617	5'-half	trna2_GlyGCC_21_-_18827107_18827177@1.32.32	GlyGCC
166	378	48	5'-tRF	trna133_GlyCCC_1_-_16872434_16872504@1.28.28	GlyCCC
166	378	48	5'-tRF	trna4_GlyCCC_1_+_17188416_17188486@1.28.28	GlyCCC
166	378	48	5'-tRF	trna18_GlyGCC_16_+_70822597_70822667@1.28.28	GlyGCC
166	378	48	5'-tRF	trna25_GlyGCC_16_-_70812114_70812184@1.28.28	GlyGCC
166	378	48	5'-tRF	trna68_GlyGCC_1_-_161493637_161493707@1.28.28	GlyGCC
166	378	48	5'-tRF	trna19_GlyGCC_16_+_70823410_70823480@1.28.28	GlyGCC
166	378	48	5'-tRF	trna24_GlyGCC_16_-_70812942_70813012@1.28.28	GlyGCC
166	378	48	5'-tRF	trna5_GlyGCC_17_+_8029064_8029134@1.28.28	GlyGCC
166	378	48	5'-tRF	trna19_GlyGCC_2_-_157257659_157257729@1.28.28	GlyGCC
166	378	48	5'-tRF	trna128_GlyGCC_6_-_27870686_27870756@1.28.28	GlyGCC
66	8	477	5'-half	trna111_HisGTG_1_-_147774845_147774916@1.32.32	HisGTG
66	8	477	5'-half	trna118_HisGTG_1_-_145396881_145396952@1.32.32	HisGTG
66	8	477	5'-half	trna16_HisGTG_1_+_146544773_146544844@1.32.32	HisGTG
66	8	477	5'-half	trna21_HisGTG_1_+_147753471_147753542@1.32.32	HisGTG
66	8	477	5'-half	trna1_HisGTG_15_+_45493349_45493420@1.32.32	HisGTG
66	8	477	5'-half	trna8_HisGTG_15_-_45492611_45492682@1.32.32	HisGTG
66	8	477	5'-half	trna9_HisGTG_15_-_45490804_45490875@1.32.32	HisGTG
66	8	477	5'-half	trna33_HisGTG_6_+_27125906_27125977@1.32.32	HisGTG
66	8	477	5'-half	trna7_HisGTG_9_-_14433938_14434009@1.32.32	HisGTG
269	17	261	5'-tRF	trna133_GlyCCC_1_-_16872434_16872504@1.29.29	GlyCCC
269	17	261	5'-tRF	trna4_GlyCCC_1_+_17188416_17188486@1.29.29	GlyCCC
269	17	261	5'-tRF	trna18_GlyGCC_16_+_70822597_70822667@1.29.29	GlyGCC
269	17	261	5'-tRF	trna25_GlyGCC_16_-_70812114_70812184@1.29.29	GlyGCC
269	17	261	5'-tRF	trna68_GlyGCC_1_-_161493637_161493707@1.29.29	GlyGCC
269	17	261	5'-tRF	trna19_GlyGCC_16_+_70823410_70823480@1.29.29	GlyGCC
269	17	261	5'-tRF	trna24_GlyGCC_16_-_70812942_70813012@1.29.29	GlyGCC
269	17	261	5'-tRF	trna5_GlyGCC_17_+_8029064_8029134@1.29.29	GlyGCC
269	17	261	5'-tRF	trna19_GlyGCC_2_-_157257659_157257729@1.29.29	GlyGCC
269	17	261	5'-tRF	trna128_GlyGCC_6_-_27870686_27870756@1.29.29	GlyGCC
230	122	189	3'-tRF	trna65_ProAGG_1_-_167684725_167684796@58.75.18	ProAGG
230	122	189	3'-tRF	trna9_ProAGG_11_+_75946557_75946628@58.75.18	ProAGG
230	122	189	3'-tRF	trna22_ProAGG_14_-_21081560_21081631@58.75.18	ProAGG
230	122	189	3'-tRF	trna23_ProAGG_14_-_21077495_21077566@58.75.18	ProAGG
230	122	189	3'-tRF	trna29_ProAGG_16_-_3232635_3232706@58.75.18	ProAGG
230	122	189	3'-tRF	trna9_ProAGG_16_+_3239634_3239705@58.75.18	ProAGG
230	122	189	3'-tRF	trna12_ProAGG_6_+_26555498_26555569@58.75.18	ProAGG
230	122	189	3'-tRF	trna2_ProAGG_7_+_128423504_128423575@58.75.18	ProAGG
230	122	189	3'-tRF	trna11_ProAGG_16_+_3241989_3242060@58.75.18	ProAGG
230	122	189	3'-tRF	trna30_ProCGG_6_+_27059521_27059592@58.75.18	ProCGG
230	122	189	3'-tRF	trna52_ProCGG_1_+_167683962_167684033@58.75.18	ProCGG
230	122	189	3'-tRF	trna6_ProCGG_16_+_3222049_3222120@58.75.18	ProCGG
230	122	189	3'-tRF	trna37_ProCGG_17_-_8126151_8126222@58.75.18	ProCGG
230	122	189	3'-tRF	trna6_ProTGG_14_+_21152175_21152246@58.75.18	ProTGG
230	122	189	3'-tRF	trna28_ProTGG_16_-_3234133_3234204@58.75.18	ProTGG
230	122	189	3'-tRF	trna3_ProTGG_16_+_3208923_3208994@58.75.18	ProTGG
230	122	189	3'-tRF	trna8_ProTGG_16_+_3238094_3238165@58.75.18	ProTGG
230	122	189	3'-tRF	trna14_ProTGG_5_-_180615854_180615925@58.75.18	ProTGG
230	122	189	3'-tRF	trna12_ProTGG_11_-_75946869_75946940@58.75.18	ProTGG
230	122	189	3'-tRF	trna3_ProTGG_14_+_21101165_21101236@58.75.18	ProTGG
230	122	189	3'-tRF	trna4_ProAGG_16_+_3210386_3210480@65.82.18	ProAGG
231	0	302	i-tRF	trnaMT_AlaTGC_MT_-_5587_5655@43.60.18	AlaTGC
231	0	302	i-tRF	trnalookalike1_AlaTGC_14_+_32954252_32954320@43.60.18	AlaTGC
231	0	302	i-tRF	trnalookalike4_AlaTGC_1_-_566137_566205@43.60.18	AlaTGC
0	2	517	5'-tRF	trna65_ProAGG_1_-_167684725_167684796@1.16.16	ProAGG
0	2	517	5'-tRF	trna9_ProAGG_11_+_75946557_75946628@1.16.16	ProAGG
0	2	517	5'-tRF	trna22_ProAGG_14_-_21081560_21081631@1.16.16	ProAGG
0	2	517	5'-tRF	trna23_ProAGG_14_-_21077495_21077566@1.16.16	ProAGG
0	2	517	5'-tRF	trna29_ProAGG_16_-_3232635_3232706@1.16.16	ProAGG
0	2	517	5'-tRF	trna9_ProAGG_16_+_3239634_3239705@1.16.16	ProAGG
0	2	517	5'-tRF	trna12_ProAGG_6_+_26555498_26555569@1.16.16	ProAGG
0	2	517	5'-tRF	trna2_ProAGG_7_+_128423504_128423575@1.16.16	ProAGG
0	2	517	5'-tRF	trna11_ProAGG_16_+_3241989_3242060@1.16.16	ProAGG
0	2	517	5'-tRF	trna30_ProCGG_6_+_27059521_27059592@1.16.16	ProCGG
0	2	517	5'-tRF	trna52_ProCGG_1_+_167683962_167684033@1.16.16	ProCGG
0	2	517	5'-tRF	trna6_ProCGG_16_+_3222049_3222120@1.16.16	ProCGG
0	2	517	5'-tRF	trna37_ProCGG_17_-_8126151_8126222@1.16.16	ProCGG
0	2	517	5'-tRF	trna6_ProTGG_14_+_21152175_21152246@1.16.16	ProTGG
0	2	517	5'-tRF	trna28_ProTGG_16_-_3234133_3234204@1.16.16	ProTGG
0	2	517	5'-tRF	trna3_ProTGG_16_+_3208923_3208994@1.16.16	ProTGG
0	2	517	5'-tRF	trna8_ProTGG_16_+_3238094_3238165@1.16.16	ProTGG
0	2	517	5'-tRF	trna14_ProTGG_5_-_180615854_180615925@1.16.16	ProTGG
0	2	517	5'-tRF	trna12_ProTGG_11_-_75946869_75946940@1.16.16	ProTGG
0	2	517	5'-tRF	trna4_ProAGG_16_+_3210386_3210480@1.16.16	ProAGG
204	207	104	3'-tRF	trna34_LeuCAG_1_+_161411323_161411405@69.86.18	LeuCAG
204	207	104	3'-tRF	trna36_LeuCAG_1_+_161418741_161418823@69.86.18	LeuCAG
204	207	104	3'-tRF	trna38_LeuCAG_1_+_161426122_161426204@69.86.18	LeuCAG
204	207	104	3'-tRF	trna40_LeuCAG_1_+_161433532_161433614@69.86.18	LeuCAG
204	207	104	3'-tRF	trna42_LeuCAG_1_+_161440913_161440995@69.86.18	LeuCAG
204	207	104	3'-tRF	trna67_LeuCAG_1_-_161500132_161500214@69.86.18	LeuCAG
204	207	104	3'-tRF	trna7_LeuCAG_6_+_26521436_26521518@69.86.18	LeuCAG
65	4	443	i-tRF	trna111_HisGTG_1_-_147774845_147774916@2.33.32	HisGTG
65	4	443	i-tRF	trna118_HisGTG_1_-_145396881_145396952@2.33.32	HisGTG
65	4	443	i-tRF	trna16_HisGTG_1_+_146544773_146544844@2.33.32	HisGTG
65	4	443	i-tRF	trna21_HisGTG_1_+_147753471_147753542@2.33.32	HisGTG
65	4	443	i-tRF	trna1_HisGTG_15_+_45493349_45493420@2.33.32	HisGTG
65	4	443	i-tRF	trna8_HisGTG_15_-_45492611_45492682@2.33.32	HisGTG
65	4	443	i-tRF	trna9_HisGTG_15_-_45490804_45490875@2.33.32	HisGTG
65	4	443	i-tRF	trna33_HisGTG_6_+_27125906_27125977@2.33.32	HisGTG
65	4	443	i-tRF	trna7_HisGTG_9_-_14433938_14434009@2.33.32	HisGTG
276	147	78	i-tRF	trna34_GlyCCC_16_-_686736_686806@2.17.16	GlyCCC
276	147	78	i-tRF	trna27_GlyCCC_2_-_70476123_70476193@2.17.16	GlyCCC
0	150	350	3'-tRF	trnaMT_GluTTC_MT_-_14674_14742@46.71.26	GluTTC
0	150	350	3'-tRF	trnalookalike8_GluTTC_5_-_93905172_93905240@46.71.26	GluTTC
16	246	231	5'-half	trna59_GluCTC_1_+_249168447_249168518@1.35.35	GluCTC
16	246	231	5'-half	trna116_GluCTC_1_-_145399233_145399304@1.35.35	GluCTC
16	246	231	5'-half	trna71_GluCTC_1_-_161439189_161439260@1.35.35	GluCTC
16	246	231	5'-half	trna74_GluCTC_1_-_161431809_161431880@1.35.35	GluCTC
16	246	231	5'-half	trna77_GluCTC_1_-_161424398_161424469@1.35.35	GluCTC
16	246	231	5'-half	trna80_GluCTC_1_-_161417018_161417089@1.35.35	GluCTC
16	246	231	5'-half	trna77_GluCTC_6_+_28949976_28950047@1.35.35	GluCTC
16	246	231	5'-half	trna87_GluCTC_6_-_126101393_126101464@1.35.35	GluCTC
182	0	275	i-tRF	trna18_GlyGCC_16_+_70822597_70822667@16.33.18	GlyGCC
182	0	275	i-tRF	trna25_GlyGCC_16_-_70812114_70812184@16.33.18	GlyGCC
182	0	275	i-tRF	trna68_GlyGCC_1_-_161493637_161493707@16.33.18	GlyGCC
182	0	275	i-tRF	trna19_GlyGCC_16_+_70823410_70823480@16.33.18	GlyGCC
182	0	275	i-tRF	trna24_GlyGCC_16_-_70812942_70813012@16.33.18	GlyGCC
182	0	275	i-tRF	trna5_GlyGCC_17_+_8029064_8029134@16.33.18	GlyGCC
182	0	275	i-tRF	trna19_GlyGCC_2_-_157257659_157257729@16.33.18	GlyGCC
182	0	275	i-tRF	trna128_GlyGCC_6_-_27870686_27870756@16.33.18	GlyGCC
182	0	275	i-tRF	trna35_GlyGCC_1_+_161413094_161413164@16.33.18	GlyGCC
182	0	275	i-tRF	trna37_GlyGCC_1_+_161420467_161420537@16.33.18	GlyGCC
182	0	275	i-tRF	trna39_GlyGCC_1_+_161427898_161427968@16.33.18	GlyGCC
182	0	275	i-tRF	trna41_GlyGCC_1_+_161435258_161435328@16.33.18	GlyGCC
182	0	275	i-tRF	trna2_GlyGCC_21_-_18827107_18827177@16.33.18	GlyGCC
128	275	49	3'-tRF	trna9_ArgTCT_1_+_94313129_94313213@61.76.16	ArgTCT
60	0	389	i-tRF	trna111_HisGTG_1_-_147774845_147774916@3.34.32	HisGTG
60	0	389	i-tRF	trna118_HisGTG_1_-_145396881_145396952@3.34.32	HisGTG
60	0	389	i-tRF	trna16_HisGTG_1_+_146544773_146544844@3.34.32	HisGTG
60	0	389	i-tRF	trna21_HisGTG_1_+_147753471_147753542@3.34.32	HisGTG
60	0	389	i-tRF	trna1_HisGTG_15_+_45493349_45493420@3.34.32	HisGTG
60	0	389	i-tRF	trna8_HisGTG_15_-_45492611_45492682@3.34.32	HisGTG
60	0	389	i-tRF	trna9_HisGTG_15_-_45490804_45490875@3.34.32	HisGTG
60	0	389	i-tRF	trna33_HisGTG_6_+_27125906_27125977@3.34.32	HisGTG
60	0	389	i-tRF	trna7_HisGTG_9_-_14433938_14434009@3.34.32	HisGTG
0	0	436	5'-tRF	trna65_ProAGG_1_-_167684725_167684796@1.18.18	ProAGG
0	0	436	5'-tRF	trna9_ProAGG_11_+_75946557_75946628@1.18.18	ProAGG
0	0	436	5'-tRF	trna22_ProAGG_14_-_21081560_21081631@1.18.18	ProAGG
0	0	436	5'-tRF	trna23_ProAGG_14_-_21077495_21077566@1.18.18	ProAGG
0	0	436	5'-tRF	trna29_ProAGG_16_-_3232635_3232706@1.18.18	ProAGG
0	0	436	5'-tRF	trna9_ProAGG_16_+_3239634_3239705@1.18.18	ProAGG
0	0	436	5'-tRF	trna12_ProAGG_6_+_26555498_26555569@1.18.18	ProAGG
0	0	436	5'-tRF	trna2_ProAGG_7_+_128423504_128423575@1.18.18	ProAGG
0	0	436	5'-tRF	trna11_ProAGG_16_+_3241989_3242060@1.18.18	ProAGG
0	0	436	5'-tRF	trna30_ProCGG_6_+_27059521_27059592@1.18.18	ProCGG
0	0	436	5'-tRF	trna52_ProCGG_1_+_167683962_167684033@1.18.18	ProCGG
0	0	436	5'-tRF	trna6_ProCGG_16_+_3222049_3222120@1.18.18	ProCGG
0	0	436	5'-tRF	trna37_ProCGG_17_-_8126151_8126222@1.18.18	ProCGG
0	0	436	5'-tRF	trna6_ProTGG_14_+_21152175_21152246@1.18.18	ProTGG
0	0	436	5'-tRF	trna28_ProTGG_16_-_3234133_3234204@1.18.18	ProTGG
0	0	436	5'-tRF	trna3_ProTGG_16_+_3208923_3208994@1.18.18	ProTGG
0	0	436	5'-tRF	trna8_ProTGG_16_+_3238094_3238165@1.18.18	ProTGG
0	0	436	5'-tRF	trna14_ProTGG_5_-_180615854_180615925@1.18.18	ProTGG
0	0	436	5'-tRF	trna12_ProTGG_11_-_75946869_75946940@1.18.18	ProTGG
0	0	436	5'-tRF	trna4_ProAGG_16_+_3210386_3210480@1.18.18	ProAGG
202	18	215	i-tRF	trna10_GluCTC_3_-_103879524_103879595@21.40.20	GluCTC
202	18	215	i-tRF	trna59_GluCTC_1_+_249168447_249168518@21.40.20	GluCTC
202	18	215	i-tRF	trna116_GluCTC_1_-_145399233_145399304@21.40.20	GluCTC
202	18	215	i-tRF	trna71_GluCTC_1_-_161439189_161439260@21.40.20	GluCTC
202	18	215	i-tRF	trna74_GluCTC_1_-_161431809_161431880@21.40.20	GluCTC
202	18	215	i-tRF	trna77_GluCTC_1_-_161424398_161424469@21.40.20	GluCTC
202	18	215	i-tRF	trna80_GluCTC_1_-_161417018_161417089@21.40.20	GluCTC
202	18	215	i-tRF	trna77_GluCTC_6_+_28949976_28950047@21.40.20	GluCTC
202	18	215	i-tRF	trna87_GluCTC_6_-_126101393_126101464@21.40.20	GluCTC
250	118	53	3'-tRF	trna136_ValAAC_6_-_27648885_27648957@61.76.16	ValAAC
250	118	53	3'-tRF	trna15_ValAAC_5_-_180615416_180615488@61.76.16	ValAAC
250	118	53	3'-tRF	trna2_ValAAC_3_+_169490018_169490090@61.76.16	ValAAC
250	118	53	3'-tRF	trna12_ValAAC_5_-_180645270_180645342@61.76.16	ValAAC
250	118	53	3'-tRF	trna4_ValAAC_5_+_180591154_180591226@61.76.16	ValAAC
250	118	53	3'-tRF	trna5_ValAAC_5_+_180596610_180596682@61.76.16	ValAAC
250	118	53	3'-tRF	trna132_ValAAC_6_-_27721179_27721251@61.76.16	ValAAC
250	118	53	3'-tRF	trna90_ValCAC_1_-_149684088_149684161@62.77.16	ValCAC
250	118	53	3'-tRF	trna13_ValCAC_19_-_4724647_4724719@61.76.16	ValCAC
250	118	53	3'-tRF	trna85_ValCAC_1_-_161369490_161369562@61.76.16	ValCAC
250	118	53	3'-tRF	trna10_ValCAC_5_-_180649395_180649467@61.76.16	ValCAC
250	118	53	3'-tRF	trna18_ValCAC_5_-_180529253_180529325@61.76.16	ValCAC
250	118	53	3'-tRF	trna2_ValCAC_5_+_180524070_180524142@61.76.16	ValCAC
250	118	53	3'-tRF	trna6_ValCAC_5_+_180600650_180600722@61.76.16	ValCAC
250	118	53	3'-tRF	trna9_ValCAC_6_+_26538282_26538354@61.76.16	ValCAC
342	0	74	i-tRF	trna22_GlnCTG_1_+_147800937_147801008@25.41.17	GlnCTG
342	0	74	i-tRF	trna131_GlnCTG_6_-_27759135_27759206@25.41.17	GlnCTG
342	0	74	i-tRF	trna42_GlnCTG_6_+_27263212_27263283@25.41.17	GlnCTG
342	0	74	i-tRF	trna112_GlnCTG_1_-_147737382_147737453@25.41.17	GlnCTG
342	0	74	i-tRF	trna28_GlnCTG_1_+_149186125_149186196@25.41.17	GlnCTG
342	0	74	i-tRF	trna15_GlnCTG_1_+_145963304_145963375@25.41.17	GlnCTG
342	0	74	i-tRF	trna19_GlnCTG_1_+_147505038_147505109@25.41.17	GlnCTG
342	0	74	i-tRF	trna146_GlnCTG_6_-_27515531_27515602@25.41.17	GlnCTG
342	0	74	i-tRF	trna7_GlnCTG_15_-_66161400_66161471@25.41.17	GlnCTG
342	0	74	i-tRF	trna3_GlnCTG_17_+_8023070_8023141@25.41.17	GlnCTG
342	0	74	i-tRF	trna1_GlnCTG_6_+_18836402_18836473@25.41.17	GlnCTG
342	0	74	i-tRF	trna49_GlnCTG_6_+_27487308_27487379@25.41.17	GlnCTG
342	0	74	i-tRF	trna99_GlnCTG_6_-_28909378_28909449@25.41.17	GlnCTG
1	377	34	i-tRF	trnaMT_HisGTG_MT_+_12138_12206@30.46.17	HisGTG
65	1	328	i-tRF	trnaMT_GluTTC_MT_-_14674_14742@46.61.16	GluTTC
65	1	328	i-tRF	trnalookalike8_GluTTC_5_-_93905172_93905240@46.61.16	GluTTC
0	4	388	i-tRF	trna12_ArgCCT_16_+_3243918_3243990@35.57.23	ArgCCT
0	4	388	i-tRF	trna3_ArgCCT_7_+_139025446_139025518@35.57.23	ArgCCT
0	4	388	i-tRF	trna2_ArgCCT_16_+_3202901_3202973@35.57.23	ArgCCT
0	4	388	i-tRF	trna21_ArgCCT_17_-_73030526_73030598@35.57.23	ArgCCT
0	4	388	i-tRF	trna18_ArgCCT_17_+_73030001_73030073@35.57.23	ArgCCT
197	19	175	5'-tRF	trna59_GluCTC_1_+_249168447_249168518@1.30.30	GluCTC
197	19	175	5'-tRF	trna116_GluCTC_1_-_145399233_145399304@1.30.30	GluCTC
197	19	175	5'-tRF	trna71_GluCTC_1_-_161439189_161439260@1.30.30	GluCTC
197	19	175	5'-tRF	trna74_GluCTC_1_-_161431809_161431880@1.30.30	GluCTC
197	19	175	5'-tRF	trna77_GluCTC_1_-_161424398_161424469@1.30.30	GluCTC
197	19	175	5'-tRF	trna80_GluCTC_1_-_161417018_161417089@1.30.30	GluCTC
197	19	175	5'-tRF	trna77_GluCTC_6_+_28949976_28950047@1.30.30	GluCTC
197	19	175	5'-tRF	trna87_GluCTC_6_-_126101393_126101464@1.30.30	GluCTC
64	189	137	5'-tRF	trna120_AlaAGC_6_-_28626014_28626085@1.19.19	AlaAGC
64	189	137	5'-tRF	trna13_AlaCGC_2_+_157257281_157257352@1.19.19	AlaCGC
64	189	137	5'-tRF	trna119_AlaCGC_6_-_28641613_28641684@1.19.19	AlaCGC
64	189	137	5'-tRF	trna10_AlaCGC_6_+_26553731_26553802@1.19.19	AlaCGC
64	189	137	5'-tRF	trna8_AlaTGC_12_+_125424512_125424583@1.19.19	AlaTGC
64	189	137	5'-tRF	trna13_AlaTGC_12_-_125406301_125406372@1.19.19	AlaTGC
64	189	137	5'-tRF	trna8_AlaTGC_5_+_180633868_180633939@1.19.19	AlaTGC
64	189	137	5'-tRF	trna66_AlaTGC_6_+_28611222_28611293@1.19.19	AlaTGC
100	230	58	3'-tRF	trna11_ArgACG_3_-_45730491_45730563@59.76.18	ArgACG
100	230	58	3'-tRF	trna138_ArgACG_6_-_27638344_27638416@59.76.18	ArgACG
100	230	58	3'-tRF	trna156_ArgACG_6_-_27181623_27181695@59.76.18	ArgACG
100	230	58	3'-tRF	trna36_ArgACG_6_+_27182952_27183024@59.76.18	ArgACG
100	230	58	3'-tRF	trna7_ArgACG_14_+_23398910_23398982@59.76.18	ArgACG
100	230	58	3'-tRF	trna6_ArgACG_6_+_26328368_26328440@59.76.18	ArgACG
100	230	58	3'-tRF	trna8_ArgACG_6_+_26537726_26537798@59.76.18	ArgACG
64	1	320	i-tRF	trna18_GlyGCC_16_+_70822597_70822667@2.33.32	GlyGCC
64	1	320	i-tRF	trna25_GlyGCC_16_-_70812114_70812184@2.33.32	GlyGCC
64	1	320	i-tRF	trna68_GlyGCC_1_-_161493637_161493707@2.33.32	GlyGCC
64	1	320	i-tRF	trna19_GlyGCC_16_+_70823410_70823480@2.33.32	GlyGCC
64	1	320	i-tRF	trna24_GlyGCC_16_-_70812942_70813012@2.33.32	GlyGCC
64	1	320	i-tRF	trna5_GlyGCC_17_+_8029064_8029134@2.33.32	GlyGCC
64	1	320	i-tRF	trna19_GlyGCC_2_-_157257659_157257729@2.33.32	GlyGCC
64	1	320	i-tRF	trna128_GlyGCC_6_-_27870686_27870756@2.33.32	GlyGCC
232	1	149	i-tRF	trna61_MetCAT_6_+_27745664_27745735@16.33.18	MetCAT
232	1	149	i-tRF	trna32_MetCAT_1_+_153643726_153643797@16.33.18	MetCAT
232	1	149	i-tRF	trna20_MetCAT_17_-_80452597_80452668@16.33.18	MetCAT
232	1	149	i-tRF	trna129_MetCAT_6_-_27870271_27870342@16.33.18	MetCAT
232	1	149	i-tRF	trna142_MetCAT_6_-_27560600_27560671@16.33.18	MetCAT
232	1	149	i-tRF	trna150_MetCAT_6_-_27300764_27300835@16.33.18	MetCAT
232	1	149	i-tRF	trna169_MetCAT_6_-_26330529_26330600@16.33.18	MetCAT
232	1	149	i-tRF	trna171_MetCAT_6_-_26313352_26313423@16.33.18	MetCAT
232	1	149	i-tRF	trna2_MetCAT_6_+_26286754_26286825@16.33.18	MetCAT
232	1	149	i-tRF	trna151_ThrCGT_6_-_27271568_27271639@16.33.18	ThrCGT
77	0	304	3'-tRF	trnaMT_GluTTC_MT_-_14674_14742@47.70.24	GluTTC
77	0	304	3'-tRF	trnalookalike8_GluTTC_5_-_93905172_93905240@47.70.24	GluTTC
2	372	2	5'-tRF	trna136_ValAAC_6_-_27648885_27648957@1.29.29	ValAAC
2	372	2	5'-tRF	trna139_ValAAC_6_-_27618707_27618779@1.29.29	ValAAC
2	372	2	5'-tRF	trna2_ValAAC_3_+_169490018_169490090@1.29.29	ValAAC
2	372	2	5'-tRF	trna12_ValAAC_5_-_180645270_180645342@1.29.29	ValAAC
2	372	2	5'-tRF	trna4_ValAAC_5_+_180591154_180591226@1.29.29	ValAAC
2	372	2	5'-tRF	trna5_ValAAC_5_+_180596610_180596682@1.29.29	ValAAC
2	372	2	5'-tRF	trna132_ValAAC_6_-_27721179_27721251@1.29.29	ValAAC
2	372	2	5'-tRF	trna90_ValCAC_1_-_149684088_149684161@1.29.29	ValCAC
2	372	2	5'-tRF	trna98_ValCAC_1_-_149298555_149298627@1.29.29	ValCAC
2	372	2	5'-tRF	trna85_ValCAC_1_-_161369490_161369562@1.29.29	ValCAC
2	372	2	5'-tRF	trna10_ValCAC_5_-_180649395_180649467@1.29.29	ValCAC
2	372	2	5'-tRF	trna18_ValCAC_5_-_180529253_180529325@1.29.29	ValCAC
2	372	2	5'-tRF	trna2_ValCAC_5_+_180524070_180524142@1.29.29	ValCAC
2	372	2	5'-tRF	trna6_ValCAC_5_+_180600650_180600722@1.29.29	ValCAC
2	372	2	5'-tRF	trna9_ValCAC_6_+_26538282_26538354@1.29.29	ValCAC
0	0	371	i-tRF	trna111_HisGTG_1_-_147774845_147774916@3.32.30	HisGTG
0	0	371	i-tRF	trna118_HisGTG_1_-_145396881_145396952@3.32.30	HisGTG
0	0	371	i-tRF	trna16_HisGTG_1_+_146544773_146544844@3.32.30	HisGTG
0	0	371	i-tRF	trna21_HisGTG_1_+_147753471_147753542@3.32.30	HisGTG
0	0	371	i-tRF	trna1_HisGTG_15_+_45493349_45493420@3.32.30	HisGTG
0	0	371	i-tRF	trna8_HisGTG_15_-_45492611_45492682@3.32.30	HisGTG
0	0	371	i-tRF	trna9_HisGTG_15_-_45490804_45490875@3.32.30	HisGTG
0	0	371	i-tRF	trna33_HisGTG_6_+_27125906_27125977@3.32.30	HisGTG
0	0	371	i-tRF	trna7_HisGTG_9_-_14433938_14434009@3.32.30	HisGTG
90	167	109	5'-half	trnaMT_TyrGTA_MT_-_5826_5891@1.30.30	TyrGTA
221	1	142	i-tRF	trna111_HisGTG_1_-_147774845_147774916@2.36.35	HisGTG
221	1	142	i-tRF	trna118_HisGTG_1_-_145396881_145396952@2.36.35	HisGTG
221	1	142	i-tRF	trna16_HisGTG_1_+_146544773_146544844@2.36.35	HisGTG
221	1	142	i-tRF	trna21_HisGTG_1_+_147753471_147753542@2.36.35	HisGTG
221	1	142	i-tRF	trna1_HisGTG_15_+_45493349_45493420@2.36.35	HisGTG
221	1	142	i-tRF	trna8_HisGTG_15_-_45492611_45492682@2.36.35	HisGTG
221	1	142	i-tRF	trna9_HisGTG_15_-_45490804_45490875@2.36.35	HisGTG
221	1	142	i-tRF	trna33_HisGTG_6_+_27125906_27125977@2.36.35	HisGTG
221	1	142	i-tRF	trna7_HisGTG_9_-_14433938_14434009@2.36.35	HisGTG
63	299	0	i-tRF	trna21_MetCAT_6_+_26701712_26701784@34.53.20	MetCAT
63	299	0	i-tRF	trna162_MetCAT_6_-_26758550_26758622@34.53.20	MetCAT
63	299	0	i-tRF	trna164_MetCAT_6_-_26735574_26735646@34.53.20	MetCAT
63	299	0	i-tRF	trna27_MetCAT_6_+_26766444_26766516@34.53.20	MetCAT
63	299	0	i-tRF	trna75_MetCAT_6_+_28912352_28912424@34.53.20	MetCAT
63	299	0	i-tRF	trna97_MetCAT_6_-_28921042_28921114@34.53.20	MetCAT
63	299	0	i-tRF	trna20_MetCAT_16_+_71460396_71460468@34.53.20	MetCAT
198	76	82	5'-tRF	trna25_GlyGCC_16_-_70812114_70812184@1.50.50	GlyGCC
198	76	82	5'-tRF	trna68_GlyGCC_1_-_161493637_161493707@1.50.50	GlyGCC
198	76	82	5'-tRF	trna19_GlyGCC_16_+_70823410_70823480@1.50.50	GlyGCC
198	76	82	5'-tRF	trna24_GlyGCC_16_-_70812942_70813012@1.50.50	GlyGCC
198	76	82	5'-tRF	trna5_GlyGCC_17_+_8029064_8029134@1.50.50	GlyGCC
198	76	82	5'-tRF	trna19_GlyGCC_2_-_157257659_157257729@1.50.50	GlyGCC
198	76	82	5'-tRF	trna128_GlyGCC_6_-_27870686_27870756@1.50.50	GlyGCC
0	0	350	i-tRF	trnaMT_GluTTC_MT_-_14674_14742@36.61.26	GluTTC
0	0	350	i-tRF	trnalookalike8_GluTTC_5_-_93905172_93905240@36.61.26	GluTTC
4	101	244	i-tRF	trna61_MetCAT_6_+_27745664_27745735@16.32.17	MetCAT
4	101	244	i-tRF	trna32_MetCAT_1_+_153643726_153643797@16.32.17	MetCAT
4	101	244	i-tRF	trna20_MetCAT_17_-_80452597_80452668@16.32.17	MetCAT
4	101	244	i-tRF	trna129_MetCAT_6_-_27870271_27870342@16.32.17	MetCAT
4	101	244	i-tRF	trna142_MetCAT_6_-_27560600_27560671@16.32.17	MetCAT
4	101	244	i-tRF	trna150_MetCAT_6_-_27300764_27300835@16.32.17	MetCAT
4	101	244	i-tRF	trna169_MetCAT_6_-_26330529_26330600@16.32.17	MetCAT
4	101	244	i-tRF	trna171_MetCAT_6_-_26313352_26313423@16.32.17	MetCAT
4	101	244	i-tRF	trna2_MetCAT_6_+_26286754_26286825@16.32.17	MetCAT
4	101	244	i-tRF	trna151_ThrCGT_6_-_27271568_27271639@16.32.17	ThrCGT
0	341	0	i-tRF	trna31_ProTGG_16_-_3220961_3221031@20.35.16	ProTGG
0	341	0	i-tRF	trna6_ProTGG_14_+_21152175_21152246@20.35.16	ProTGG
0	341	0	i-tRF	trna28_ProTGG_16_-_3234133_3234204@20.35.16	ProTGG
0	341	0	i-tRF	trna3_ProTGG_16_+_3208923_3208994@20.35.16	ProTGG
0	341	0	i-tRF	trna8_ProTGG_16_+_3238094_3238165@20.35.16	ProTGG
0	341	0	i-tRF	trna14_ProTGG_5_-_180615854_180615925@20.35.16	ProTGG
0	341	0	i-tRF	trna3_ProTGG_14_+_21101165_21101236@20.35.16	ProTGG
1	1	332	i-tRF	trnaMT_GluTTC_MT_-_14674_14742@45.61.17	GluTTC
1	1	332	i-tRF	trnalookalike8_GluTTC_5_-_93905172_93905240@45.61.17	GluTTC
152	0	180	3'-tRF	trna19_TyrGTA_14_-_21121258_21121351@60.76.17	TyrGTA
152	0	180	3'-tRF	trna17_TyrGTA_14_-_21128117_21128210@60.76.17	TyrGTA
152	0	180	3'-tRF	trna16_TyrGTA_14_-_21131351_21131444@60.76.17	TyrGTA
152	0	180	3'-tRF	trna5_TyrGTA_14_+_21151432_21151520@60.76.17	TyrGTA
152	0	180	3'-tRF	trna14_TyrGTA_6_+_26569086_26569176@60.76.17	TyrGTA
152	0	180	3'-tRF	trna15_TyrGTA_6_+_26575798_26575887@60.76.17	TyrGTA
152	0	180	3'-tRF	trna2_TyrGTA_2_+_27273650_27273738@60.76.17	TyrGTA
152	0	180	3'-tRF	trna4_TyrGTA_8_+_67025602_67025694@60.76.17	TyrGTA
152	0	180	3'-tRF	trna5_TyrGTA_8_+_67026223_67026311@60.76.17	TyrGTA
183	2	146	i-tRF	trna18_GlyGCC_16_+_70822597_70822667@15.33.19	GlyGCC
183	2	146	i-tRF	trna25_GlyGCC_16_-_70812114_70812184@15.33.19	GlyGCC
183	2	146	i-tRF	trna68_GlyGCC_1_-_161493637_161493707@15.33.19	GlyGCC
183	2	146	i-tRF	trna19_GlyGCC_16_+_70823410_70823480@15.33.19	GlyGCC
183	2	146	i-tRF	trna24_GlyGCC_16_-_70812942_70813012@15.33.19	GlyGCC
183	2	146	i-tRF	trna5_GlyGCC_17_+_8029064_8029134@15.33.19	GlyGCC
183	2	146	i-tRF	trna19_GlyGCC_2_-_157257659_157257729@15.33.19	GlyGCC
183	2	146	i-tRF	trna128_GlyGCC_6_-_27870686_27870756@15.33.19	GlyGCC
183	2	146	i-tRF	trna35_GlyGCC_1_+_161413094_161413164@15.33.19	GlyGCC
183	2	146	i-tRF	trna37_GlyGCC_1_+_161420467_161420537@15.33.19	GlyGCC
183	2	146	i-tRF	trna39_GlyGCC_1_+_161427898_161427968@15.33.19	GlyGCC
183	2	146	i-tRF	trna41_GlyGCC_1_+_161435258_161435328@15.33.19	GlyGCC
183	2	146	i-tRF	trna2_GlyGCC_21_-_18827107_18827177@15.33.19	GlyGCC
178	0	152	i-tRF	trna12_ArgCCT_16_+_3243918_3243990@35.52.18	ArgCCT
178	0	152	i-tRF	trna3_ArgCCT_7_+_139025446_139025518@35.52.18	ArgCCT
178	0	152	i-tRF	trna2_ArgCCT_16_+_3202901_3202973@35.52.18	ArgCCT
178	0	152	i-tRF	trna21_ArgCCT_17_-_73030526_73030598@35.52.18	ArgCCT
178	0	152	i-tRF	trna18_ArgCCT_17_+_73030001_73030073@35.52.18	ArgCCT
7	314	3	5'-half	trna136_ValAAC_6_-_27648885_27648957@1.32.32	ValAAC
7	314	3	5'-half	trna139_ValAAC_6_-_27618707_27618779@1.32.32	ValAAC
7	314	3	5'-half	trna2_ValAAC_3_+_169490018_169490090@1.32.32	ValAAC
7	314	3	5'-half	trna12_ValAAC_5_-_180645270_180645342@1.32.32	ValAAC
7	314	3	5'-half	trna4_ValAAC_5_+_180591154_180591226@1.32.32	ValAAC
7	314	3	5'-half	trna5_ValAAC_5_+_180596610_180596682@1.32.32	ValAAC
7	314	3	5'-half	trna132_ValAAC_6_-_27721179_27721251@1.32.32	ValAAC
7	314	3	5'-half	trna90_ValCAC_1_-_149684088_149684161@1.32.32	ValCAC
7	314	3	5'-half	trna98_ValCAC_1_-_149298555_149298627@1.32.32	ValCAC
7	314	3	5'-half	trna85_ValCAC_1_-_161369490_161369562@1.32.32	ValCAC
7	314	3	5'-half	trna10_ValCAC_5_-_180649395_180649467@1.32.32	ValCAC
7	314	3	5'-half	trna18_ValCAC_5_-_180529253_180529325@1.32.32	ValCAC
7	314	3	5'-half	trna2_ValCAC_5_+_180524070_180524142@1.32.32	ValCAC
7	314	3	5'-half	trna6_ValCAC_5_+_180600650_180600722@1.32.32	ValCAC
7	314	3	5'-half	trna9_ValCAC_6_+_26538282_26538354@1.32.32	ValCAC
93	13	215	i-tRF	trna18_GlyGCC_16_+_70822597_70822667@8.33.26	GlyGCC
93	13	215	i-tRF	trna25_GlyGCC_16_-_70812114_70812184@8.33.26	GlyGCC
93	13	215	i-tRF	trna68_GlyGCC_1_-_161493637_161493707@8.33.26	GlyGCC
93	13	215	i-tRF	trna19_GlyGCC_16_+_70823410_70823480@8.33.26	GlyGCC
93	13	215	i-tRF	trna24_GlyGCC_16_-_70812942_70813012@8.33.26	GlyGCC
93	13	215	i-tRF	trna5_GlyGCC_17_+_8029064_8029134@8.33.26	GlyGCC
93	13	215	i-tRF	trna19_GlyGCC_2_-_157257659_157257729@8.33.26	GlyGCC
93	13	215	i-tRF	trna128_GlyGCC_6_-_27870686_27870756@8.33.26	GlyGCC
93	13	215	i-tRF	trna35_GlyGCC_1_+_161413094_161413164@8.33.26	GlyGCC
93	13	215	i-tRF	trna37_GlyGCC_1_+_161420467_161420537@8.33.26	GlyGCC
93	13	215	i-tRF	trna39_GlyGCC_1_+_161427898_161427968@8.33.26	GlyGCC
93	13	215	i-tRF	trna41_GlyGCC_1_+_161435258_161435328@8.33.26	GlyGCC
93	13	215	i-tRF	trna2_GlyGCC_21_-_18827107_18827177@8.33.26	GlyGCC
110	1	210	i-tRF	trna25_GluCTC_2_-_71273488_71273560@14.33.20	GluCTC
110	1	210	i-tRF	trna59_GluCTC_1_+_249168447_249168518@14.33.20	GluCTC
110	1	210	i-tRF	trna116_GluCTC_1_-_145399233_145399304@14.33.20	GluCTC
110	1	210	i-tRF	trna71_GluCTC_1_-_161439189_161439260@14.33.20	GluCTC
110	1	210	i-tRF	trna74_GluCTC_1_-_161431809_161431880@14.33.20	GluCTC
110	1	210	i-tRF	trna77_GluCTC_1_-_161424398_161424469@14.33.20	GluCTC
110	1	210	i-tRF	trna80_GluCTC_1_-_161417018_161417089@14.33.20	GluCTC
110	1	210	i-tRF	trna77_GluCTC_6_+_28949976_28950047@14.33.20	GluCTC
110	1	210	i-tRF	trna87_GluCTC_6_-_126101393_126101464@14.33.20	GluCTC
142	2	174	i-tRF	trna25_GlyGCC_16_-_70812114_70812184@16.38.23	GlyGCC
142	2	174	i-tRF	trna68_GlyGCC_1_-_161493637_161493707@16.38.23	GlyGCC
142	2	174	i-tRF	trna19_GlyGCC_16_+_70823410_70823480@16.38.23	GlyGCC
142	2	174	i-tRF	trna24_GlyGCC_16_-_70812942_70813012@16.38.23	GlyGCC
142	2	174	i-tRF	trna5_GlyGCC_17_+_8029064_8029134@16.38.23	GlyGCC
142	2	174	i-tRF	trna19_GlyGCC_2_-_157257659_157257729@16.38.23	GlyGCC
142	2	174	i-tRF	trna128_GlyGCC_6_-_27870686_27870756@16.38.23	GlyGCC
142	2	174	i-tRF	trna35_GlyGCC_1_+_161413094_161413164@16.38.23	GlyGCC
142	2	174	i-tRF	trna37_GlyGCC_1_+_161420467_161420537@16.38.23	GlyGCC
142	2	174	i-tRF	trna39_GlyGCC_1_+_161427898_161427968@16.38.23	GlyGCC
142	2	174	i-tRF	trna41_GlyGCC_1_+_161435258_161435328@16.38.23	GlyGCC
142	2	174	i-tRF	trna2_GlyGCC_21_-_18827107_18827177@16.38.23	GlyGCC
0	0	317	i-tRF	trnaMT_TyrGTA_MT_-_5826_5891@14.30.17	TyrGTA
87	7	218	3'-tRF	trna42_GlnCTG_6_+_27263212_27263283@58.75.18	GlnCTG
87	7	218	3'-tRF	trna7_GlnCTG_15_-_66161400_66161471@58.75.18	GlnCTG
87	7	218	3'-tRF	trna3_GlnCTG_17_+_8023070_8023141@58.75.18	GlnCTG
87	7	218	3'-tRF	trna1_GlnCTG_6_+_18836402_18836473@58.75.18	GlnCTG
87	7	218	3'-tRF	trna49_GlnCTG_6_+_27487308_27487379@58.75.18	GlnCTG
87	7	218	3'-tRF	trna99_GlnCTG_6_-_28909378_28909449@58.75.18	GlnCTG
84	227	0	5'-tRF	trna59_GluCTC_1_+_249168447_249168518@1.16.16	GluCTC
84	227	0	5'-tRF	trna116_GluCTC_1_-_145399233_145399304@1.16.16	GluCTC
84	227	0	5'-tRF	trna71_GluCTC_1_-_161439189_161439260@1.16.16	GluCTC
84	227	0	5'-tRF	trna74_GluCTC_1_-_161431809_161431880@1.16.16	GluCTC
84	227	0	5'-tRF	trna77_GluCTC_1_-_161424398_161424469@1.16.16	GluCTC
84	227	0	5'-tRF	trna80_GluCTC_1_-_161417018_161417089@1.16.16	GluCTC
84	227	0	5'-tRF	trna77_GluCTC_6_+_28949976_28950047@1.16.16	GluCTC
84	227	0	5'-tRF	trna87_GluCTC_6_-_126101393_126101464@1.16.16	GluCTC
84	227	0	5'-tRF	trna94_GluTTC_1_-_149664355_149664427@1.16.16	GluTTC
84	227	0	5'-tRF	trna134_GluTTC_1_-_16861774_16861845@1.16.16	GluTTC
84	227	0	5'-tRF	trna84_GluTTC_1_-_161391883_161391954@1.16.16	GluTTC
84	227	0	5'-tRF	trna5_GluTTC_1_+_17199078_17199149@1.16.16	GluTTC
95	0	213	3'-tRF	trnaMT_ValTAC_MT_+_1602_1670@57.72.16	ValTAC
1	0	307	i-tRF	trna111_HisGTG_1_-_147774845_147774916@2.32.31	HisGTG
1	0	307	i-tRF	trna118_HisGTG_1_-_145396881_145396952@2.32.31	HisGTG
1	0	307	i-tRF	trna16_HisGTG_1_+_146544773_146544844@2.32.31	HisGTG
1	0	307	i-tRF	trna21_HisGTG_1_+_147753471_147753542@2.32.31	HisGTG
1	0	307	i-tRF	trna1_HisGTG_15_+_45493349_45493420@2.32.31	HisGTG
1	0	307	i-tRF	trna8_HisGTG_15_-_45492611_45492682@2.32.31	HisGTG
1	0	307	i-tRF	trna9_HisGTG_15_-_45490804_45490875@2.32.31	HisGTG
1	0	307	i-tRF	trna33_HisGTG_6_+_27125906_27125977@2.32.31	HisGTG
1	0	307	i-tRF	trna7_HisGTG_9_-_14433938_14434009@2.32.31	HisGTG
0	301	0	i-tRF	trna12_CysGCA_3_-_17741392_17741464@18.34.17	CysGCA
205	0	96	3'-tRF	trnaMT_ProTGG_MT_-_15956_16023@48.70.23	ProTGG
105	0	194	5'-tRF	trnaMT_GlnTTG_MT_-_4329_4400@1.19.19	GlnTTG
105	0	194	5'-tRF	trnalookalike2_GlnTTG_1_-_564879_564950@1.19.19	GlnTTG
167	0	126	5'-tRF	trna1_TrpCCA_7_+_99067307_99067378@1.18.18	TrpCCA
167	0	126	5'-tRF	trna6_TrpCCA_12_+_98898030_98898101@1.18.18	TrpCCA
167	0	126	5'-tRF	trna6_TrpCCA_17_+_8089676_8089747@1.18.18	TrpCCA
167	0	126	5'-tRF	trna168_TrpCCA_6_-_26331672_26331743@1.18.18	TrpCCA
167	0	126	5'-tRF	trna170_TrpCCA_6_-_26319330_26319401@1.18.18	TrpCCA
61	90	137	3'-tRF	trna144_AspGTC_6_-_27551236_27551307@37.73.37	AspGTC
61	90	137	3'-tRF	trna69_AspGTC_1_-_161440205_161440276@37.73.37	AspGTC
61	90	137	3'-tRF	trna72_AspGTC_1_-_161432824_161432895@37.73.37	AspGTC
61	90	137	3'-tRF	trna75_AspGTC_1_-_161425414_161425485@37.73.37	AspGTC
61	90	137	3'-tRF	trna78_AspGTC_1_-_161418033_161418104@37.73.37	AspGTC
61	90	137	3'-tRF	trna81_AspGTC_1_-_161410615_161410686@37.73.37	AspGTC
61	90	137	3'-tRF	trna10_AspGTC_12_-_125424193_125424264@37.73.37	AspGTC
61	90	137	3'-tRF	trna12_AspGTC_12_-_125411891_125411962@37.73.37	AspGTC
61	90	137	3'-tRF	trna4_AspGTC_12_+_96429799_96429870@37.73.37	AspGTC
61	90	137	3'-tRF	trna38_AspGTC_17_-_8125556_8125627@37.73.37	AspGTC
61	90	137	3'-tRF	trna45_AspGTC_6_+_27447453_27447524@37.73.37	AspGTC
61	90	137	3'-tRF	trna48_AspGTC_6_+_27471523_27471594@37.73.37	AspGTC
74	2	211	i-tRF	trna111_HisGTG_1_-_147774845_147774916@2.34.33	HisGTG
74	2	211	i-tRF	trna118_HisGTG_1_-_145396881_145396952@2.34.33	HisGTG
74	2	211	i-tRF	trna16_HisGTG_1_+_146544773_146544844@2.34.33	HisGTG
74	2	211	i-tRF	trna21_HisGTG_1_+_147753471_147753542@2.34.33	HisGTG
74	2	211	i-tRF	trna1_HisGTG_15_+_45493349_45493420@2.34.33	HisGTG
74	2	211	i-tRF	trna8_HisGTG_15_-_45492611_45492682@2.34.33	HisGTG
74	2	211	i-tRF	trna9_HisGTG_15_-_45490804_45490875@2.34.33	HisGTG
74	2	211	i-tRF	trna33_HisGTG_6_+_27125906_27125977@2.34.33	HisGTG
74	2	211	i-tRF	trna7_HisGTG_9_-_14433938_14434009@2.34.33	HisGTG
23	133	130	i-tRF	trna12_ArgCCT_16_+_3243918_3243990@36.52.17	ArgCCT
23	133	130	i-tRF	trna3_ArgCCT_7_+_139025446_139025518@36.52.17	ArgCCT
23	133	130	i-tRF	trna2_ArgCCT_16_+_3202901_3202973@36.52.17	ArgCCT
23	133	130	i-tRF	trna21_ArgCCT_17_-_73030526_73030598@36.52.17	ArgCCT
23	133	130	i-tRF	trna18_ArgCCT_17_+_73030001_73030073@36.52.17	ArgCCT
81	26	175	5'-tRF	trna133_GlyCCC_1_-_16872434_16872504@1.27.27	GlyCCC
81	26	175	5'-tRF	trna4_GlyCCC_1_+_17188416_17188486@1.27.27	GlyCCC
81	26	175	5'-tRF	trna18_GlyGCC_16_+_70822597_70822667@1.27.27	GlyGCC
81	26	175	5'-tRF	trna25_GlyGCC_16_-_70812114_70812184@1.27.27	GlyGCC
81	26	175	5'-tRF	trna68_GlyGCC_1_-_161493637_161493707@1.27.27	GlyGCC
81	26	175	5'-tRF	trna19_GlyGCC_16_+_70823410_70823480@1.27.27	GlyGCC
81	26	175	5'-tRF	trna24_GlyGCC_16_-_70812942_70813012@1.27.27	GlyGCC
81	26	175	5'-tRF	trna5_GlyGCC_17_+_8029064_8029134@1.27.27	GlyGCC
81	26	175	5'-tRF	trna19_GlyGCC_2_-_157257659_157257729@1.27.27	GlyGCC
81	26	175	5'-tRF	trna128_GlyGCC_6_-_27870686_27870756@1.27.27	GlyGCC
173	52	56	3'-tRF	trna136_ValAAC_6_-_27648885_27648957@58.76.19	ValAAC
173	52	56	3'-tRF	trna15_ValAAC_5_-_180615416_180615488@58.76.19	ValAAC
173	52	56	3'-tRF	trna2_ValAAC_3_+_169490018_169490090@58.76.19	ValAAC
173	52	56	3'-tRF	trna12_ValAAC_5_-_180645270_180645342@58.76.19	ValAAC
173	52	56	3'-tRF	trna4_ValAAC_5_+_180591154_180591226@58.76.19	ValAAC
173	52	56	3'-tRF	trna5_ValAAC_5_+_180596610_180596682@58.76.19	ValAAC
173	52	56	3'-tRF	trna132_ValAAC_6_-_27721179_27721251@58.76.19	ValAAC
173	52	56	3'-tRF	trna90_ValCAC_1_-_149684088_149684161@59.77.19	ValCAC
173	52	56	3'-tRF	trna85_ValCAC_1_-_161369490_161369562@58.76.19	ValCAC
173	52	56	3'-tRF	trna10_ValCAC_5_-_180649395_180649467@58.76.19	ValCAC
173	52	56	3'-tRF	trna18_ValCAC_5_-_180529253_180529325@58.76.19	ValCAC
173	52	56	3'-tRF	trna2_ValCAC_5_+_180524070_180524142@58.76.19	ValCAC
173	52	56	3'-tRF	trna6_ValCAC_5_+_180600650_180600722@58.76.19	ValCAC
173	52	56	3'-tRF	trna9_ValCAC_6_+_26538282_26538354@58.76.19	ValCAC
18	148	110	5'-half	trna59_GluCTC_1_+_249168447_249168518@1.34.34	GluCTC
18	148	110	5'-half	trna116_GluCTC_1_-_145399233_145399304@1.34.34	GluCTC
18	148	110	5'-half	trna71_GluCTC_1_-_161439189_161439260@1.34.34	GluCTC
18	148	110	5'-half	trna74_GluCTC_1_-_161431809_161431880@1.34.34	GluCTC
18	148	110	5'-half	trna77_GluCTC_1_-_161424398_161424469@1.34.34	GluCTC
18	148	110	5'-half	trna80_GluCTC_1_-_161417018_161417089@1.34.34	GluCTC
18	148	110	5'-half	trna77_GluCTC_6_+_28949976_28950047@1.34.34	GluCTC
18	148	110	5'-half	trna87_GluCTC_6_-_126101393_126101464@1.34.34	GluCTC
136	0	140	i-tRF	trna130_GlnTTG_6_-_27763640_27763711@24.41.18	GlnTTG
136	0	140	i-tRF	trna173_GlnTTG_6_-_26311975_26312046@24.41.18	GlnTTG
136	0	140	i-tRF	trna174_GlnTTG_6_-_26311424_26311495@24.41.18	GlnTTG
136	0	140	i-tRF	trna64_GlnTTG_6_+_28557156_28557227@24.41.18	GlnTTG
136	0	140	i-tRF	trna16_GlnTTG_17_+_47269890_47269961@24.41.18	GlnTTG
16	259	0	5'-tRF	trna34_GlyCCC_16_-_686736_686806@1.18.18	GlyCCC
16	259	0	5'-tRF	trna27_GlyCCC_2_-_70476123_70476193@1.18.18	GlyCCC
0	271	0	i-tRF	trna12_ArgCCT_16_+_3243918_3243990@34.57.24	ArgCCT
0	271	0	i-tRF	trna3_ArgCCT_7_+_139025446_139025518@34.57.24	ArgCCT
0	271	0	i-tRF	trna2_ArgCCT_16_+_3202901_3202973@34.57.24	ArgCCT
0	271	0	i-tRF	trna21_ArgCCT_17_-_73030526_73030598@34.57.24	ArgCCT
0	271	0	i-tRF	trna18_ArgCCT_17_+_73030001_73030073@34.57.24	ArgCCT
1	82	188	3'-tRF	trna136_ValAAC_6_-_27648885_27648957@58.75.18	ValAAC
1	82	188	3'-tRF	trna15_ValAAC_5_-_180615416_180615488@58.75.18	ValAAC
1	82	188	3'-tRF	trna2_ValAAC_3_+_169490018_169490090@58.75.18	ValAAC
1	82	188	3'-tRF	trna12_ValAAC_5_-_180645270_180645342@58.75.18	ValAAC
1	82	188	3'-tRF	trna4_ValAAC_5_+_180591154_180591226@58.75.18	ValAAC
1	82	188	3'-tRF	trna5_ValAAC_5_+_180596610_180596682@58.75.18	ValAAC
1	82	188	3'-tRF	trna132_ValAAC_6_-_27721179_27721251@58.75.18	ValAAC
1	82	188	3'-tRF	trna90_ValCAC_1_-_149684088_149684161@59.76.18	ValCAC
1	82	188	3'-tRF	trna85_ValCAC_1_-_161369490_161369562@58.75.18	ValCAC
1	82	188	3'-tRF	trna10_ValCAC_5_-_180649395_180649467@58.75.18	ValCAC
1	82	188	3'-tRF	trna18_ValCAC_5_-_180529253_180529325@58.75.18	ValCAC
1	82	188	3'-tRF	trna2_ValCAC_5_+_180524070_180524142@58.75.18	ValCAC
1	82	188	3'-tRF	trna6_ValCAC_5_+_180600650_180600722@58.75.18	ValCAC
1	82	188	3'-tRF	trna9_ValCAC_6_+_26538282_26538354@58.75.18	ValCAC
61	1	208	3'-tRF	trnaMT_ValTAC_MT_+_1602_1670@56.71.16	ValTAC
109	0	155	i-tRF	trna22_GlnCTG_1_+_147800937_147801008@25.43.19	GlnCTG
109	0	155	i-tRF	trna131_GlnCTG_6_-_27759135_27759206@25.43.19	GlnCTG
109	0	155	i-tRF	trna112_GlnCTG_1_-_147737382_147737453@25.43.19	GlnCTG
109	0	155	i-tRF	trna28_GlnCTG_1_+_149186125_149186196@25.43.19	GlnCTG
109	0	155	i-tRF	trna15_GlnCTG_1_+_145963304_145963375@25.43.19	GlnCTG
109	0	155	i-tRF	trna19_GlnCTG_1_+_147505038_147505109@25.43.19	GlnCTG
109	0	155	i-tRF	trna146_GlnCTG_6_-_27515531_27515602@25.43.19	GlnCTG
109	0	155	i-tRF	trna7_GlnCTG_15_-_66161400_66161471@25.43.19	GlnCTG
109	0	155	i-tRF	trna3_GlnCTG_17_+_8023070_8023141@25.43.19	GlnCTG
109	0	155	i-tRF	trna1_GlnCTG_6_+_18836402_18836473@25.43.19	GlnCTG
109	0	155	i-tRF	trna49_GlnCTG_6_+_27487308_27487379@25.43.19	GlnCTG
109	0	155	i-tRF	trna99_GlnCTG_6_-_28909378_28909449@25.43.19	GlnCTG
102	161	0	i-tRF	trna29_IleTAT_6_+_26988125_26988218@37.58.22	IleTAT
102	161	0	i-tRF	trna55_IleTAT_6_+_27599200_27599293@37.58.22	IleTAT
102	161	0	i-tRF	trna10_IleTAT_19_-_39902808_39902900@37.58.22	IleTAT
102	161	0	i-tRF	trna5_IleTAT_2_+_43037676_43037768@37.58.22	IleTAT
172	1	89	i-tRF	trna12_ArgCCT_16_+_3243918_3243990@35.53.19	ArgCCT
172	1	89	i-tRF	trna3_ArgCCT_7_+_139025446_139025518@35.53.19	ArgCCT
172	1	89	i-tRF	trna2_ArgCCT_16_+_3202901_3202973@35.53.19	ArgCCT
172	1	89	i-tRF	trna21_ArgCCT_17_-_73030526_73030598@35.53.19	ArgCCT
172	1	89	i-tRF	trna18_ArgCCT_17_+_73030001_73030073@35.53.19	ArgCCT
1	258	1	5'-tRF	trna65_ProAGG_1_-_167684725_167684796@1.28.28	ProAGG
1	258	1	5'-tRF	trna9_ProAGG_11_+_75946557_75946628@1.28.28	ProAGG
1	258	1	5'-tRF	trna22_ProAGG_14_-_21081560_21081631@1.28.28	ProAGG
1	258	1	5'-tRF	trna23_ProAGG_14_-_21077495_21077566@1.28.28	ProAGG
1	258	1	5'-tRF	trna29_ProAGG_16_-_3232635_3232706@1.28.28	ProAGG
1	258	1	5'-tRF	trna9_ProAGG_16_+_3239634_3239705@1.28.28	ProAGG
1	258	1	5'-tRF	trna12_ProAGG_6_+_26555498_26555569@1.28.28	ProAGG
1	258	1	5'-tRF	trna2_ProAGG_7_+_128423504_128423575@1.28.28	ProAGG
1	258	1	5'-tRF	trna11_ProAGG_16_+_3241989_3242060@1.28.28	ProAGG
1	258	1	5'-tRF	trna30_ProCGG_6_+_27059521_27059592@1.28.28	ProCGG
1	258	1	5'-tRF	trna52_ProCGG_1_+_167683962_167684033@1.28.28	ProCGG
1	258	1	5'-tRF	trna6_ProCGG_16_+_3222049_3222120@1.28.28	ProCGG
1	258	1	5'-tRF	trna37_ProCGG_17_-_8126151_8126222@1.28.28	ProCGG
1	258	1	5'-tRF	trna6_ProTGG_14_+_21152175_21152246@1.28.28	ProTGG
1	258	1	5'-tRF	trna28_ProTGG_16_-_3234133_3234204@1.28.28	ProTGG
1	258	1	5'-tRF	trna3_ProTGG_16_+_3208923_3208994@1.28.28	ProTGG
1	258	1	5'-tRF	trna8_ProTGG_16_+_3238094_3238165@1.28.28	ProTGG
1	258	1	5'-tRF	trna14_ProTGG_5_-_180615854_180615925@1.28.28	ProTGG
1	258	1	5'-tRF	trna12_ProTGG_11_-_75946869_75946940@1.28.28	ProTGG
220	0	39	3'-tRF	trnaMT_GluTTC_MT_-_14674_14742@46.70.25	GluTTC
220	0	39	3'-tRF	trnalookalike8_GluTTC_5_-_93905172_93905240@46.70.25	GluTTC
0	184	74	i-tRF	trnaMT_TyrGTA_MT_-_5826_5891@8.30.23	TyrGTA
73	0	185	i-tRF	trna25_GluCTC_2_-_71273488_71273560@21.36.16	GluCTC
73	0	185	i-tRF	trna10_GluCTC_3_-_103879524_103879595@21.36.16	GluCTC
73	0	185	i-tRF	trna59_GluCTC_1_+_249168447_249168518@21.36.16	GluCTC
73	0	185	i-tRF	trna116_GluCTC_1_-_145399233_145399304@21.36.16	GluCTC
73	0	185	i-tRF	trna71_GluCTC_1_-_161439189_161439260@21.36.16	GluCTC
73	0	185	i-tRF	trna74_GluCTC_1_-_161431809_161431880@21.36.16	GluCTC
73	0	185	i-tRF	trna77_GluCTC_1_-_161424398_161424469@21.36.16	GluCTC
73	0	185	i-tRF	trna80_GluCTC_1_-_161417018_161417089@21.36.16	GluCTC
73	0	185	i-tRF	trna77_GluCTC_6_+_28949976_28950047@21.36.16	GluCTC
73	0	185	i-tRF	trna87_GluCTC_6_-_126101393_126101464@21.36.16	GluCTC
6	5	244	5'-tRF	trna133_GlyCCC_1_-_16872434_16872504@1.25.25	GlyCCC
6	5	244	5'-tRF	trna4_GlyCCC_1_+_17188416_17188486@1.25.25	GlyCCC
6	5	244	5'-tRF	trna18_GlyGCC_16_+_70822597_70822667@1.25.25	GlyGCC
6	5	244	5'-tRF	trna25_GlyGCC_16_-_70812114_70812184@1.25.25	GlyGCC
6	5	244	5'-tRF	trna68_GlyGCC_1_-_161493637_161493707@1.25.25	GlyGCC
6	5	244	5'-tRF	trna19_GlyGCC_16_+_70823410_70823480@1.25.25	GlyGCC
6	5	244	5'-tRF	trna24_GlyGCC_16_-_70812942_70813012@1.25.25	GlyGCC
6	5	244	5'-tRF	trna5_GlyGCC_17_+_8029064_8029134@1.25.25	GlyGCC
6	5	244	5'-tRF	trna19_GlyGCC_2_-_157257659_157257729@1.25.25	GlyGCC
6	5	244	5'-tRF	trna128_GlyGCC_6_-_27870686_27870756@1.25.25	GlyGCC
1	252	0	5'-tRF	trna152_ValCAC_6_-_27248049_27248121@1.29.29	ValCAC
133	0	112	i-tRF	trna34_GlyCCC_16_-_686736_686806@36.54.19	GlyCCC
133	0	112	i-tRF	trna27_GlyCCC_2_-_70476123_70476193@36.54.19	GlyCCC
177	0	68	i-tRF	trnaMT_HisGTG_MT_+_12138_12206@18.33.16	HisGTG
244	0	0	i-tRF	trnaMT_CysGCA_MT_-_5761_5826@2.29.28	CysGCA
96	8	138	5'-tRF	trna35_GlyGCC_1_+_161413094_161413164@1.28.28	GlyGCC
96	8	138	5'-tRF	trna37_GlyGCC_1_+_161420467_161420537@1.28.28	GlyGCC
96	8	138	5'-tRF	trna39_GlyGCC_1_+_161427898_161427968@1.28.28	GlyGCC
96	8	138	5'-tRF	trna41_GlyGCC_1_+_161435258_161435328@1.28.28	GlyGCC
96	8	138	5'-tRF	trna2_GlyGCC_21_-_18827107_18827177@1.28.28	GlyGCC
84	3	153	5'-tRF	trna5_LysTTT_11_+_59323902_59323974@1.18.18	LysTTT
84	3	153	5'-tRF	trna54_LysTTT_1_+_204475655_204475727@1.18.18	LysTTT
84	3	153	5'-tRF	trna62_LysTTT_1_-_204476158_204476230@1.18.18	LysTTT
84	3	153	5'-tRF	trna14_LysTTT_11_-_59327808_59327880@1.18.18	LysTTT
84	3	153	5'-tRF	trna2_LysTTT_17_+_8022473_8022545@1.18.18	LysTTT
84	3	153	5'-tRF	trna76_LysTTT_6_+_28918806_28918878@1.18.18	LysTTT
1	170	68	i-tRF	trnaMT_HisGTG_MT_+_12138_12206@22.38.17	HisGTG
0	0	238	3'-tRF	trnaMT_GluTTC_MT_-_14674_14742@45.71.27	GluTTC
0	0	238	3'-tRF	trnalookalike8_GluTTC_5_-_93905172_93905240@45.71.27	GluTTC
0	0	236	i-tRF	trnaMT_GlnTTG_MT_-_4329_4400@8.36.29	GlnTTG
0	0	236	i-tRF	trnalookalike2_GlnTTG_1_-_564879_564950@8.36.29	GlnTTG
235	1	0	3'-tRF	trna119_AlaCGC_6_-_28641613_28641684@54.75.22	AlaCGC
235	1	0	3'-tRF	trna10_AlaCGC_6_+_26553731_26553802@54.75.22	AlaCGC
235	1	0	3'-tRF	trna13_AlaTGC_12_-_125406301_125406372@54.75.22	AlaTGC
235	1	0	3'-tRF	trna8_AlaTGC_5_+_180633868_180633939@54.75.22	AlaTGC
235	1	0	3'-tRF	trna66_AlaTGC_6_+_28611222_28611293@54.75.22	AlaTGC
24	0	210	i-tRF	trna1_ArgCCG_16_+_3200675_3200747@41.56.16	ArgCCG
24	0	210	i-tRF	trna114_ArgCCG_6_-_28710729_28710801@41.56.16	ArgCCG
24	0	210	i-tRF	trna73_ArgCCG_6_+_28849165_28849237@41.56.16	ArgCCG
24	0	210	i-tRF	trna124_ArgTCG_6_-_28510891_28510963@41.56.16	ArgTCG
24	0	210	i-tRF	trna3_ArgTCG_6_+_26299905_26299977@41.56.16	ArgTCG
24	0	210	i-tRF	trna19_ArgTCG_17_+_73031208_73031280@41.56.16	ArgTCG
24	0	210	i-tRF	trna4_ArgTCG_6_+_26323046_26323118@41.56.16	ArgTCG
24	0	210	i-tRF	trna4_GlnTTG_4_-_40908743_40908815@41.56.16	GlnTTG
165	1	68	i-tRF	trna34_ThrAGT_6_+_27130050_27130123@42.58.17	ThrAGT
165	1	68	i-tRF	trna60_ThrAGT_6_+_27694473_27694546@42.58.17	ThrAGT
165	1	68	i-tRF	trna40_ThrAGT_17_-_8042770_8042843@42.58.17	ThrAGT
165	1	68	i-tRF	trna69_ThrAGT_6_+_28693795_28693868@42.58.17	ThrAGT
165	1	68	i-tRF	trna135_ThrAGT_6_-_27652474_27652547@42.58.17	ThrAGT
165	1	68	i-tRF	trna167_ThrAGT_6_-_26533145_26533218@42.58.17	ThrAGT
165	1	68	i-tRF	trna36_ThrAGT_17_-_8129553_8129626@42.58.17	ThrAGT
165	1	68	i-tRF	trna8_ThrAGT_17_+_8090478_8090551@42.58.17	ThrAGT
165	1	68	i-tRF	trna4_ThrAGT_19_+_33667963_33668036@42.58.17	ThrAGT
165	1	68	i-tRF	trna121_ThrCGT_6_-_28615984_28616057@42.58.17	ThrCGT
165	1	68	i-tRF	trna125_ThrCGT_6_-_28456770_28456843@42.58.17	ThrCGT
165	1	68	i-tRF	trna127_ThrTGT_6_-_28442329_28442402@42.58.17	ThrTGT
0	0	234	i-tRF	trnaMT_ThrTGT_MT_+_15888_15953@31.50.20	ThrTGT
153	1	78	i-tRF	trna12_ArgCCT_16_+_3243918_3243990@36.53.18	ArgCCT
153	1	78	i-tRF	trna3_ArgCCT_7_+_139025446_139025518@36.53.18	ArgCCT
153	1	78	i-tRF	trna2_ArgCCT_16_+_3202901_3202973@36.53.18	ArgCCT
153	1	78	i-tRF	trna21_ArgCCT_17_-_73030526_73030598@36.53.18	ArgCCT
153	1	78	i-tRF	trna18_ArgCCT_17_+_73030001_73030073@36.53.18	ArgCCT
1	159	68	3'-tRF	trna11_ArgACG_3_-_45730491_45730563@61.76.16	ArgACG
1	159	68	3'-tRF	trna138_ArgACG_6_-_27638344_27638416@61.76.16	ArgACG
1	159	68	3'-tRF	trna156_ArgACG_6_-_27181623_27181695@61.76.16	ArgACG
1	159	68	3'-tRF	trna36_ArgACG_6_+_27182952_27183024@61.76.16	ArgACG
1	159	68	3'-tRF	trna7_ArgACG_14_+_23398910_23398982@61.76.16	ArgACG
1	159	68	3'-tRF	trna6_ArgACG_6_+_26328368_26328440@61.76.16	ArgACG
1	159	68	3'-tRF	trna8_ArgACG_6_+_26537726_26537798@61.76.16	ArgACG
0	228	0	i-tRF	trna12_ArgCCT_16_+_3243918_3243990@36.54.19	ArgCCT
0	228	0	i-tRF	trna3_ArgCCT_7_+_139025446_139025518@36.54.19	ArgCCT
0	228	0	i-tRF	trna2_ArgCCT_16_+_3202901_3202973@36.54.19	ArgCCT
0	228	0	i-tRF	trna21_ArgCCT_17_-_73030526_73030598@36.54.19	ArgCCT
0	228	0	i-tRF	trna18_ArgCCT_17_+_73030001_73030073@36.54.19	ArgCCT
0	0	228	i-tRF	trnaMT_GluTTC_MT_-_14674_14742@44.63.20	GluTTC
0	0	228	i-tRF	trnalookalike8_GluTTC_5_-_93905172_93905240@44.63.20	GluTTC
0	0	221	5'-tRF	trna42_GlnCTG_6_+_27263212_27263283@1.36.36	GlnCTG
0	0	221	5'-tRF	trna146_GlnCTG_6_-_27515531_27515602@1.36.36	GlnCTG
0	0	221	5'-tRF	trna7_GlnCTG_15_-_66161400_66161471@1.36.36	GlnCTG
0	0	221	5'-tRF	trna3_GlnCTG_17_+_8023070_8023141@1.36.36	GlnCTG
0	0	221	5'-tRF	trna1_GlnCTG_6_+_18836402_18836473@1.36.36	GlnCTG
0	0	221	5'-tRF	trna49_GlnCTG_6_+_27487308_27487379@1.36.36	GlnCTG
0	0	221	5'-tRF	trna99_GlnCTG_6_-_28909378_28909449@1.36.36	GlnCTG
177	1	39	5'-tRF	trna62_SerGCT_6_+_28180815_28180896@1.16.16	SerGCT
177	1	39	5'-tRF	trna10_SerGCT_15_-_40886023_40886104@1.16.16	SerGCT
177	1	39	5'-tRF	trna7_SerGCT_17_+_8090184_8090265@1.16.16	SerGCT
177	1	39	5'-tRF	trna123_SerGCT_6_-_28565117_28565198@1.16.16	SerGCT
177	1	39	5'-tRF	trna8_SerGCT_11_+_66115591_66115672@1.16.16	SerGCT
177	1	39	5'-tRF	trna43_SerGCT_6_+_27265775_27265856@1.16.16	SerGCT
177	1	39	5'-tRF	trna31_SerGCT_6_+_27065085_27065166@1.16.16	SerGCT
63	0	154	i-tRF	trna12_ArgCCT_16_+_3243918_3243990@36.57.22	ArgCCT
63	0	154	i-tRF	trna3_ArgCCT_7_+_139025446_139025518@36.57.22	ArgCCT
63	0	154	i-tRF	trna2_ArgCCT_16_+_3202901_3202973@36.57.22	ArgCCT
63	0	154	i-tRF	trna21_ArgCCT_17_-_73030526_73030598@36.57.22	ArgCCT
63	0	154	i-tRF	trna18_ArgCCT_17_+_73030001_73030073@36.57.22	ArgCCT
75	5	134	3'-tRF	trna130_GlnTTG_6_-_27763640_27763711@60.75.16	GlnTTG
75	5	134	3'-tRF	trna173_GlnTTG_6_-_26311975_26312046@60.75.16	GlnTTG
75	5	134	3'-tRF	trna174_GlnTTG_6_-_26311424_26311495@60.75.16	GlnTTG
75	5	134	3'-tRF	trna64_GlnTTG_6_+_28557156_28557227@60.75.16	GlnTTG
75	5	134	3'-tRF	trna16_GlnTTG_17_+_47269890_47269961@60.75.16	GlnTTG
0	58	155	i-tRF	trna50_AsnGTT_1_+_161591465_161591538@43.58.16	AsnGTT
0	58	155	i-tRF	trna89_AsnGTT_1_-_149711798_149711871@43.58.16	AsnGTT
0	58	155	i-tRF	trna103_AsnGTT_1_-_149230570_149230643@43.58.16	AsnGTT
0	58	155	i-tRF	trna136_AsnGTT_1_-_16847080_16847153@43.58.16	AsnGTT
0	58	155	i-tRF	trna107_AsnGTT_1_-_148760356_148760429@43.58.16	AsnGTT
0	58	155	i-tRF	trna108_AsnGTT_1_-_148598314_148598387@43.58.16	AsnGTT
0	58	155	i-tRF	trna26_AsnGTT_1_+_148248115_148248188@43.58.16	AsnGTT
0	58	155	i-tRF	trna83_AsnGTT_1_-_161397867_161397940@43.58.16	AsnGTT
0	58	155	i-tRF	trna4_AsnGTT_10_-_22518438_22518511@43.58.16	AsnGTT
0	58	155	i-tRF	trna7_AsnGTT_13_-_31248101_31248174@43.58.16	AsnGTT
0	58	155	i-tRF	trna31_AsnGTT_17_-_36908034_36908107@43.58.16	AsnGTT
0	58	155	i-tRF	trna1_AsnGTT_19_+_1383562_1383635@43.58.16	AsnGTT
0	58	155	i-tRF	trna47_AsnGTT_1_+_161510031_161510104@43.58.16	AsnGTT
213	0	0	i-tRF	trna12_ArgCCT_16_+_3243918_3243990@35.55.21	ArgCCT
213	0	0	i-tRF	trna3_ArgCCT_7_+_139025446_139025518@35.55.21	ArgCCT
213	0	0	i-tRF	trna2_ArgCCT_16_+_3202901_3202973@35.55.21	ArgCCT
213	0	0	i-tRF	trna21_ArgCCT_17_-_73030526_73030598@35.55.21	ArgCCT
213	0	0	i-tRF	trna18_ArgCCT_17_+_73030001_73030073@35.55.21	ArgCCT
185	0	27	3'-tRF	trna29_CysGCA_17_-_37017937_37018008@59.75.17	CysGCA
185	0	27	3'-tRF	trna21_CysGCA_7_-_149112229_149112300@59.75.17	CysGCA
185	0	27	3'-tRF	trna8_CysGCA_14_+_73429679_73429750@59.75.17	CysGCA
185	0	27	3'-tRF	trna127_CysGCA_1_-_93981834_93981906@60.76.17	CysGCA
185	0	27	3'-tRF	trna3_CysGCA_15_+_80036997_80037069@60.76.17	CysGCA
185	0	27	3'-tRF	trna28_CysGCA_17_-_37025545_37025616@59.75.17	CysGCA
185	0	27	3'-tRF	trna15_CysGCA_17_+_37023898_37023969@59.75.17	CysGCA
185	0	27	3'-tRF	trna26_CysGCA_17_-_37310744_37310815@59.75.17	CysGCA
185	0	27	3'-tRF	trna27_CysGCA_17_-_37309987_37310058@59.75.17	CysGCA
185	0	27	3'-tRF	trna3_CysGCA_4_-_124430005_124430076@59.75.17	CysGCA
211	0	1	5'-tRF	trna83_LeuTAA_6_+_144537684_144537766@1.17.17	LeuTAA
57	0	145	5'-tRF	trnaMT_SerTGA_MT_-_7446_7514@1.27.27	SerTGA
57	0	145	5'-tRF	trnalookalike6_SerTGA_1_-_567997_568065@1.27.27	SerTGA
0	0	201	i-tRF	trnaMT_GluTTC_MT_-_14674_14742@34.55.22	GluTTC
0	0	201	i-tRF	trnalookalike8_GluTTC_5_-_93905172_93905240@34.55.22	GluTTC
0	200	0	i-tRF	trna103_AsnGTT_1_-_149230570_149230643@29.50.22	AsnGTT
0	200	0	i-tRF	trna107_AsnGTT_1_-_148760356_148760429@29.50.22	AsnGTT
0	200	0	i-tRF	trna108_AsnGTT_1_-_148598314_148598387@29.50.22	AsnGTT
0	200	0	i-tRF	trna26_AsnGTT_1_+_148248115_148248188@29.50.22	AsnGTT
0	200	0	i-tRF	trna83_AsnGTT_1_-_161397867_161397940@29.50.22	AsnGTT
0	200	0	i-tRF	trna4_AsnGTT_10_-_22518438_22518511@29.50.22	AsnGTT
0	200	0	i-tRF	trna7_AsnGTT_13_-_31248101_31248174@29.50.22	AsnGTT
0	200	0	i-tRF	trna31_AsnGTT_17_-_36908034_36908107@29.50.22	AsnGTT
0	200	0	i-tRF	trna1_AsnGTT_19_+_1383562_1383635@29.50.22	AsnGTT
0	200	0	i-tRF	trna47_AsnGTT_1_+_161510031_161510104@29.50.22	AsnGTT
0	0	198	i-tRF	trnaMT_HisGTG_MT_+_12138_12206@26.51.26	HisGTG
118	0	80	i-tRF	trnaMT_AlaTGC_MT_-_5587_5655@38.60.23	AlaTGC
118	0	80	i-tRF	trnalookalike1_AlaTGC_14_+_32954252_32954320@38.60.23	AlaTGC
118	0	80	i-tRF	trnalookalike4_AlaTGC_1_-_566137_566205@38.60.23	AlaTGC
0	0	198	i-tRF	trnaMT_GlnTTG_MT_-_4329_4400@4.36.33	GlnTTG
0	0	198	i-tRF	trnalookalike2_GlnTTG_1_-_564879_564950@4.36.33	GlnTTG
77	0	120	i-tRF	trnaMT_GluTTC_MT_-_14674_14742@44.66.23	GluTTC
77	0	120	i-tRF	trnalookalike8_GluTTC_5_-_93905172_93905240@44.66.23	GluTTC
195	0	0	i-tRF	trnaMT_HisGTG_MT_+_12138_12206@26.49.24	HisGTG
2	98	94	i-tRF	trna1_ArgCCG_16_+_3200675_3200747@41.57.17	ArgCCG
2	98	94	i-tRF	trna114_ArgCCG_6_-_28710729_28710801@41.57.17	ArgCCG
2	98	94	i-tRF	trna73_ArgCCG_6_+_28849165_28849237@41.57.17	ArgCCG
2	98	94	i-tRF	trna124_ArgTCG_6_-_28510891_28510963@41.57.17	ArgTCG
2	98	94	i-tRF	trna3_ArgTCG_6_+_26299905_26299977@41.57.17	ArgTCG
2	98	94	i-tRF	trna19_ArgTCG_17_+_73031208_73031280@41.57.17	ArgTCG
2	98	94	i-tRF	trna4_ArgTCG_6_+_26323046_26323118@41.57.17	ArgTCG
191	3	0	5'-tRF	trna3_GluTTC_13_-_45492062_45492133@1.28.28	GluTTC
191	3	0	5'-tRF	trna11_GluTTC_15_-_26327381_26327452@1.28.28	GluTTC
0	0	193	5'-half	trnaMT_CysGCA_MT_-_5761_5826@1.29.29	CysGCA
70	2	120	5'-tRF	trna111_HisGTG_1_-_147774845_147774916@-1T.36.37	HisGTG
70	2	120	5'-tRF	trna118_HisGTG_1_-_145396881_145396952@-1T.36.37	HisGTG
70	2	120	5'-tRF	trna16_HisGTG_1_+_146544773_146544844@-1T.36.37	HisGTG
70	2	120	5'-tRF	trna21_HisGTG_1_+_147753471_147753542@-1T.36.37	HisGTG
70	2	120	5'-tRF	trna1_HisGTG_15_+_45493349_45493420@-1T.36.37	HisGTG
70	2	120	5'-tRF	trna8_HisGTG_15_-_45492611_45492682@-1T.36.37	HisGTG
70	2	120	5'-tRF	trna9_HisGTG_15_-_45490804_45490875@-1T.36.37	HisGTG
70	2	120	5'-tRF	trna33_HisGTG_6_+_27125906_27125977@-1T.36.37	HisGTG
70	2	120	5'-tRF	trna7_HisGTG_9_-_14433938_14434009@-1T.36.37	HisGTG
174	1	16	i-tRF	trnaMT_GluTTC_MT_-_14674_14742@37.61.25	GluTTC
174	1	16	i-tRF	trnalookalike8_GluTTC_5_-_93905172_93905240@37.61.25	GluTTC
133	0	57	3'-tRF	trnaMT_CysGCA_MT_-_5761_5826@47.69.23	CysGCA
13	0	176	i-tRF	trnaMT_TyrGTA_MT_-_5826_5891@3.30.28	TyrGTA
0	0	189	5'-tRF	trnaMT_LeuTAA_MT_+_3230_3304@1.20.20	LeuTAA
0	0	189	5'-tRF	trna2_LeuTAA_X_-_55207755_55207829@1.20.20	LeuTAA
173	0	14	i-tRF	trna29_IleTAT_6_+_26988125_26988218@36.58.23	IleTAT
173	0	14	i-tRF	trna55_IleTAT_6_+_27599200_27599293@36.58.23	IleTAT
173	0	14	i-tRF	trna10_IleTAT_19_-_39902808_39902900@36.58.23	IleTAT
173	0	14	i-tRF	trna5_IleTAT_2_+_43037676_43037768@36.58.23	IleTAT
159	3	24	3'-tRF	trna42_GlnCTG_6_+_27263212_27263283@59.75.17	GlnCTG
159	3	24	3'-tRF	trna112_GlnCTG_1_-_147737382_147737453@59.75.17	GlnCTG
159	3	24	3'-tRF	trna28_GlnCTG_1_+_149186125_149186196@59.75.17	GlnCTG
159	3	24	3'-tRF	trna15_GlnCTG_1_+_145963304_145963375@59.75.17	GlnCTG
159	3	24	3'-tRF	trna19_GlnCTG_1_+_147505038_147505109@59.75.17	GlnCTG
159	3	24	3'-tRF	trna146_GlnCTG_6_-_27515531_27515602@59.75.17	GlnCTG
159	3	24	3'-tRF	trna7_GlnCTG_15_-_66161400_66161471@59.75.17	GlnCTG
159	3	24	3'-tRF	trna3_GlnCTG_17_+_8023070_8023141@59.75.17	GlnCTG
159	3	24	3'-tRF	trna1_GlnCTG_6_+_18836402_18836473@59.75.17	GlnCTG
159	3	24	3'-tRF	trna49_GlnCTG_6_+_27487308_27487379@59.75.17	GlnCTG
159	3	24	3'-tRF	trna99_GlnCTG_6_-_28909378_28909449@59.75.17	GlnCTG
81	0	104	i-tRF	trna61_MetCAT_6_+_27745664_27745735@15.31.17	MetCAT
81	0	104	i-tRF	trna32_MetCAT_1_+_153643726_153643797@15.31.17	MetCAT
81	0	104	i-tRF	trna20_MetCAT_17_-_80452597_80452668@15.31.17	MetCAT
81	0	104	i-tRF	trna129_MetCAT_6_-_27870271_27870342@15.31.17	MetCAT
81	0	104	i-tRF	trna142_MetCAT_6_-_27560600_27560671@15.31.17	MetCAT
81	0	104	i-tRF	trna150_MetCAT_6_-_27300764_27300835@15.31.17	MetCAT
81	0	104	i-tRF	trna169_MetCAT_6_-_26330529_26330600@15.31.17	MetCAT
81	0	104	i-tRF	trna171_MetCAT_6_-_26313352_26313423@15.31.17	MetCAT
81	0	104	i-tRF	trna2_MetCAT_6_+_26286754_26286825@15.31.17	MetCAT
81	0	104	i-tRF	trna151_ThrCGT_6_-_27271568_27271639@15.31.17	ThrCGT
0	0	185	i-tRF	trna37_ValAAC_6_+_27203288_27203360@42.57.16	ValAAC
0	0	185	i-tRF	trna15_ValAAC_5_-_180615416_180615488@42.57.16	ValAAC
0	0	185	i-tRF	trna2_ValAAC_3_+_169490018_169490090@42.57.16	ValAAC
0	0	185	i-tRF	trna12_ValAAC_5_-_180645270_180645342@42.57.16	ValAAC
0	0	185	i-tRF	trna4_ValAAC_5_+_180591154_180591226@42.57.16	ValAAC
0	0	185	i-tRF	trna5_ValAAC_5_+_180596610_180596682@42.57.16	ValAAC
0	0	185	i-tRF	trna132_ValAAC_6_-_27721179_27721251@42.57.16	ValAAC
0	0	185	i-tRF	trna90_ValCAC_1_-_149684088_149684161@43.58.16	ValCAC
0	0	185	i-tRF	trna98_ValCAC_1_-_149298555_149298627@42.57.16	ValCAC
0	0	185	i-tRF	trna13_ValCAC_19_-_4724647_4724719@42.57.16	ValCAC
0	0	185	i-tRF	trna152_ValCAC_6_-_27248049_27248121@42.57.16	ValCAC
0	0	185	i-tRF	trna85_ValCAC_1_-_161369490_161369562@42.57.16	ValCAC
0	0	185	i-tRF	trna10_ValCAC_5_-_180649395_180649467@42.57.16	ValCAC
0	0	185	i-tRF	trna18_ValCAC_5_-_180529253_180529325@42.57.16	ValCAC
0	0	185	i-tRF	trna2_ValCAC_5_+_180524070_180524142@42.57.16	ValCAC
0	0	185	i-tRF	trna6_ValCAC_5_+_180600650_180600722@42.57.16	ValCAC
0	0	185	i-tRF	trna9_ValCAC_6_+_26538282_26538354@42.57.16	ValCAC
0	184	0	3'-tRF	trnaMT_ProTGG_MT_-_15956_16023@49.70.22	ProTGG
0	118	60	5'-tRF	trna133_GlyCCC_1_-_16872434_16872504@1.17.17	GlyCCC
0	118	60	5'-tRF	trna4_GlyCCC_1_+_17188416_17188486@1.17.17	GlyCCC
0	118	60	5'-tRF	trna18_GlyGCC_16_+_70822597_70822667@1.17.17	GlyGCC
0	118	60	5'-tRF	trna25_GlyGCC_16_-_70812114_70812184@1.17.17	GlyGCC
0	118	60	5'-tRF	trna68_GlyGCC_1_-_161493637_161493707@1.17.17	GlyGCC
0	118	60	5'-tRF	trna19_GlyGCC_16_+_70823410_70823480@1.17.17	GlyGCC
0	118	60	5'-tRF	trna24_GlyGCC_16_-_70812942_70813012@1.17.17	GlyGCC
0	118	60	5'-tRF	trna5_GlyGCC_17_+_8029064_8029134@1.17.17	GlyGCC
0	118	60	5'-tRF	trna19_GlyGCC_2_-_157257659_157257729@1.17.17	GlyGCC
0	118	60	5'-tRF	trna128_GlyGCC_6_-_27870686_27870756@1.17.17	GlyGCC
0	177	0	i-tRF	trna130_GlnTTG_6_-_27763640_27763711@25.41.17	GlnTTG
0	177	0	i-tRF	trna173_GlnTTG_6_-_26311975_26312046@25.41.17	GlnTTG
0	177	0	i-tRF	trna174_GlnTTG_6_-_26311424_26311495@25.41.17	GlnTTG
0	177	0	i-tRF	trna64_GlnTTG_6_+_28557156_28557227@25.41.17	GlnTTG
0	177	0	i-tRF	trna16_GlnTTG_17_+_47269890_47269961@25.41.17	GlnTTG
175	1	1	i-tRF	trna111_HisGTG_1_-_147774845_147774916@10.36.27	HisGTG
175	1	1	i-tRF	trna118_HisGTG_1_-_145396881_145396952@10.36.27	HisGTG
175	1	1	i-tRF	trna16_HisGTG_1_+_146544773_146544844@10.36.27	HisGTG
175	1	1	i-tRF	trna21_HisGTG_1_+_147753471_147753542@10.36.27	HisGTG
175	1	1	i-tRF	trna1_HisGTG_15_+_45493349_45493420@10.36.27	HisGTG
175	1	1	i-tRF	trna8_HisGTG_15_-_45492611_45492682@10.36.27	HisGTG
175	1	1	i-tRF	trna9_HisGTG_15_-_45490804_45490875@10.36.27	HisGTG
175	1	1	i-tRF	trna33_HisGTG_6_+_27125906_27125977@10.36.27	HisGTG
175	1	1	i-tRF	trna7_HisGTG_9_-_14433938_14434009@10.36.27	HisGTG
62	0	114	i-tRF	trna34_GlyCCC_16_-_686736_686806@38.55.18	GlyCCC
62	0	114	i-tRF	trna27_GlyCCC_2_-_70476123_70476193@38.55.18	GlyCCC
0	0	175	i-tRF	trnaMT_SerGCT_MT_+_12207_12265@14.31.18	SerGCT
31	0	141	5'-half	trna111_HisGTG_1_-_147774845_147774916@-1G.35.36	HisGTG
31	0	141	5'-half	trna118_HisGTG_1_-_145396881_145396952@-1G.35.36	HisGTG
31	0	141	5'-half	trna16_HisGTG_1_+_146544773_146544844@-1G.35.36	HisGTG
31	0	141	5'-half	trna21_HisGTG_1_+_147753471_147753542@-1G.35.36	HisGTG
31	0	141	5'-half	trna1_HisGTG_15_+_45493349_45493420@-1G.35.36	HisGTG
31	0	141	5'-half	trna8_HisGTG_15_-_45492611_45492682@-1G.35.36	HisGTG
31	0	141	5'-half	trna9_HisGTG_15_-_45490804_45490875@-1G.35.36	HisGTG
31	0	141	5'-half	trna33_HisGTG_6_+_27125906_27125977@-1G.35.36	HisGTG
31	0	141	5'-half	trna7_HisGTG_9_-_14433938_14434009@-1G.35.36	HisGTG
128	44	0	3'-tRF	trna126_LeuAAG_6_-_28446400_28446481@68.85.18	LeuAAG
128	44	0	3'-tRF	trna78_LeuAAG_6_+_28956779_28956860@68.85.18	LeuAAG
128	44	0	3'-tRF	trna1_LeuAAG_14_+_21078291_21078372@68.85.18	LeuAAG
128	44	0	3'-tRF	trna16_LeuAAG_16_+_22308461_22308542@68.85.18	LeuAAG
128	44	0	3'-tRF	trna7_LeuAAG_5_+_180614701_180614782@68.85.18	LeuAAG
128	44	0	3'-tRF	trna98_LeuAAG_6_-_28911399_28911480@68.85.18	LeuAAG
128	44	0	3'-tRF	trna16_LeuAAG_5_-_180601044_180601125@68.85.18	LeuAAG
128	44	0	3'-tRF	trna19_LeuAAG_5_-_180524474_180524555@68.85.18	LeuAAG
128	44	0	3'-tRF	trna3_LeuAAG_5_+_180528840_180528921@68.85.18	LeuAAG
128	44	0	3'-tRF	trna27_LeuTAG_16_-_22207032_22207113@68.85.18	LeuTAG
128	44	0	3'-tRF	trna42_LeuTAG_17_-_8023632_8023713@68.85.18	LeuTAG
0	172	0	i-tRF	trnaMT_ThrTGT_MT_+_15888_15953@37.53.17	ThrTGT
125	2	44	3'-tRF	trna13_ThrTGT_5_-_180618687_180618758@60.75.16	ThrTGT
125	2	44	3'-tRF	trna4_ThrTGT_14_+_21149849_21149921@61.76.16	ThrTGT
125	2	44	3'-tRF	trna20_ThrTGT_14_-_21099319_21099391@61.76.16	ThrTGT
125	2	44	3'-tRF	trna21_ThrTGT_14_-_21081949_21082021@61.76.16	ThrTGT
125	2	44	3'-tRF	trna56_ThrTGT_1_+_222638347_222638419@61.76.16	ThrTGT
0	0	171	i-tRF	trnaMT_GluTTC_MT_-_14674_14742@33.61.29	GluTTC
0	0	171	i-tRF	trnalookalike8_GluTTC_5_-_93905172_93905240@33.61.29	GluTTC
0	152	18	3'-tRF	trna152_ValCAC_6_-_27248049_27248121@60.76.17	ValCAC
0	170	0	i-tRF	trna44_AspGTC_1_+_161492935_161493006@54.69.16	AspGTC
0	170	0	i-tRF	trna144_AspGTC_6_-_27551236_27551307@54.69.16	AspGTC
0	170	0	i-tRF	trna69_AspGTC_1_-_161440205_161440276@54.69.16	AspGTC
0	170	0	i-tRF	trna72_AspGTC_1_-_161432824_161432895@54.69.16	AspGTC
0	170	0	i-tRF	trna75_AspGTC_1_-_161425414_161425485@54.69.16	AspGTC
0	170	0	i-tRF	trna78_AspGTC_1_-_161418033_161418104@54.69.16	AspGTC
0	170	0	i-tRF	trna81_AspGTC_1_-_161410615_161410686@54.69.16	AspGTC
0	170	0	i-tRF	trna10_AspGTC_12_-_125424193_125424264@54.69.16	AspGTC
0	170	0	i-tRF	trna12_AspGTC_12_-_125411891_125411962@54.69.16	AspGTC
0	170	0	i-tRF	trna4_AspGTC_12_+_96429799_96429870@54.69.16	AspGTC
0	170	0	i-tRF	trna38_AspGTC_17_-_8125556_8125627@54.69.16	AspGTC
0	170	0	i-tRF	trna45_AspGTC_6_+_27447453_27447524@54.69.16	AspGTC
0	170	0	i-tRF	trna48_AspGTC_6_+_27471523_27471594@54.69.16	AspGTC
93	0	76	i-tRF	trna12_ArgCCT_16_+_3243918_3243990@36.55.20	ArgCCT
93	0	76	i-tRF	trna3_ArgCCT_7_+_139025446_139025518@36.55.20	ArgCCT
93	0	76	i-tRF	trna2_ArgCCT_16_+_3202901_3202973@36.55.20	ArgCCT
93	0	76	i-tRF	trna21_ArgCCT_17_-_73030526_73030598@36.55.20	ArgCCT
93	0	76	i-tRF	trna18_ArgCCT_17_+_73030001_73030073@36.55.20	ArgCCT
0	148	20	5'-tRF	trna2_SerTGA_10_+_69524261_69524342@1.18.18	SerTGA
1	165	0	i-tRF	trnaMT_HisGTG_MT_+_12138_12206@27.46.20	HisGTG
47	0	119	3'-tRF	trna14_TyrGTA_6_+_26569086_26569176@59.76.18	TyrGTA
47	0	119	3'-tRF	trna15_TyrGTA_6_+_26575798_26575887@59.76.18	TyrGTA
116	3	47	5'-tRF	trna20_AsnATT_1_+_147719029_147719102@1.19.19	AsnATT
116	3	47	5'-tRF	trna10_AsnGTT_1_+_143690028_143690101@1.19.19	AsnGTT
116	3	47	5'-tRF	trna122_AsnGTT_1_-_144488843_144488916@1.19.19	AsnGTT
116	3	47	5'-tRF	trna123_AsnGTT_1_-_144308614_144308687@1.19.19	AsnGTT
116	3	47	5'-tRF	trna24_AsnGTT_1_+_147877537_147877610@1.19.19	AsnGTT
116	3	47	5'-tRF	trna30_AsnGTT_1_+_149608609_149608682@1.19.19	AsnGTT
116	3	47	5'-tRF	trna97_AsnGTT_1_-_149326272_149326345@1.19.19	AsnGTT
116	3	47	5'-tRF	trna124_AsnGTT_1_-_143879832_143879905@1.19.19	AsnGTT
116	3	47	5'-tRF	trna113_AsnGTT_1_-_147520767_147520840@1.19.19	AsnGTT
116	3	47	5'-tRF	trna115_AsnGTT_1_-_145979034_145979107@1.19.19	AsnGTT
116	3	47	5'-tRF	trna89_AsnGTT_1_-_149711798_149711871@1.19.19	AsnGTT
116	3	47	5'-tRF	trna136_AsnGTT_1_-_16847080_16847153@1.19.19	AsnGTT
116	3	47	5'-tRF	trna7_AsnGTT_1_+_17216172_17216245@1.19.19	AsnGTT
116	3	47	5'-tRF	trna107_AsnGTT_1_-_148760356_148760429@1.19.19	AsnGTT
116	3	47	5'-tRF	trna108_AsnGTT_1_-_148598314_148598387@1.19.19	AsnGTT
116	3	47	5'-tRF	trna26_AsnGTT_1_+_148248115_148248188@1.19.19	AsnGTT
116	3	47	5'-tRF	trna83_AsnGTT_1_-_161397867_161397940@1.19.19	AsnGTT
116	3	47	5'-tRF	trna4_AsnGTT_10_-_22518438_22518511@1.19.19	AsnGTT
116	3	47	5'-tRF	trna7_AsnGTT_13_-_31248101_31248174@1.19.19	AsnGTT
116	3	47	5'-tRF	trna31_AsnGTT_17_-_36908034_36908107@1.19.19	AsnGTT
116	3	47	5'-tRF	trna1_AsnGTT_19_+_1383562_1383635@1.19.19	AsnGTT
116	3	47	5'-tRF	trna47_AsnGTT_1_+_161510031_161510104@1.19.19	AsnGTT
125	0	40	5'-half	trna61_MetCAT_6_+_27745664_27745735@1.31.31	MetCAT
125	0	40	5'-half	trna32_MetCAT_1_+_153643726_153643797@1.31.31	MetCAT
125	0	40	5'-half	trna20_MetCAT_17_-_80452597_80452668@1.31.31	MetCAT
125	0	40	5'-half	trna129_MetCAT_6_-_27870271_27870342@1.31.31	MetCAT
125	0	40	5'-half	trna142_MetCAT_6_-_27560600_27560671@1.31.31	MetCAT
125	0	40	5'-half	trna150_MetCAT_6_-_27300764_27300835@1.31.31	MetCAT
125	0	40	5'-half	trna169_MetCAT_6_-_26330529_26330600@1.31.31	MetCAT
125	0	40	5'-half	trna171_MetCAT_6_-_26313352_26313423@1.31.31	MetCAT
125	0	40	5'-half	trna2_MetCAT_6_+_26286754_26286825@1.31.31	MetCAT
0	0	163	3'-tRF	trnaMT_GluTTC_MT_-_14674_14742@47.72.26	GluTTC
0	0	163	3'-tRF	trnalookalike8_GluTTC_5_-_93905172_93905240@47.72.26	GluTTC
16	147	0	5'-tRF	trna137_SerCGA_6_-_27640229_27640310@1.18.18	SerCGA
16	147	0	5'-tRF	trna35_SerCGA_6_+_27177628_27177709@1.18.18	SerCGA
16	147	0	5'-tRF	trna41_SerCGA_17_-_8042199_8042280@1.18.18	SerCGA
0	0	163	i-tRF	trna42_GlnCTG_6_+_27263212_27263283@17.33.17	GlnCTG
0	0	163	i-tRF	trna146_GlnCTG_6_-_27515531_27515602@17.33.17	GlnCTG
0	0	163	i-tRF	trna7_GlnCTG_15_-_66161400_66161471@17.33.17	GlnCTG
0	0	163	i-tRF	trna3_GlnCTG_17_+_8023070_8023141@17.33.17	GlnCTG
0	0	163	i-tRF	trna1_GlnCTG_6_+_18836402_18836473@17.33.17	GlnCTG
0	0	163	i-tRF	trna49_GlnCTG_6_+_27487308_27487379@17.33.17	GlnCTG
0	0	163	i-tRF	trna99_GlnCTG_6_-_28909378_28909449@17.33.17	GlnCTG
0	0	163	i-tRF	trna130_GlnTTG_6_-_27763640_27763711@17.33.17	GlnTTG
0	0	163	i-tRF	trna173_GlnTTG_6_-_26311975_26312046@17.33.17	GlnTTG
0	0	163	i-tRF	trna174_GlnTTG_6_-_26311424_26311495@17.33.17	GlnTTG
0	0	163	i-tRF	trna64_GlnTTG_6_+_28557156_28557227@17.33.17	GlnTTG
0	0	163	i-tRF	trna16_GlnTTG_17_+_47269890_47269961@17.33.17	GlnTTG
1	0	161	5'-half	trna111_HisGTG_1_-_147774845_147774916@-1A.34.35	HisGTG
1	0	161	5'-half	trna118_HisGTG_1_-_145396881_145396952@-1A.34.35	HisGTG
1	0	161	5'-half	trna16_HisGTG_1_+_146544773_146544844@-1A.34.35	HisGTG
1	0	161	5'-half	trna21_HisGTG_1_+_147753471_147753542@-1A.34.35	HisGTG
1	0	161	5'-half	trna1_HisGTG_15_+_45493349_45493420@-1A.34.35	HisGTG
1	0	161	5'-half	trna8_HisGTG_15_-_45492611_45492682@-1A.34.35	HisGTG
1	0	161	5'-half	trna9_HisGTG_15_-_45490804_45490875@-1A.34.35	HisGTG
1	0	161	5'-half	trna33_HisGTG_6_+_27125906_27125977@-1A.34.35	HisGTG
1	0	161	5'-half	trna7_HisGTG_9_-_14433938_14434009@-1A.34.35	HisGTG
138	0	22	5'-tRF	trna11_ArgACG_3_-_45730491_45730563@1.18.18	ArgACG
138	0	22	5'-tRF	trna138_ArgACG_6_-_27638344_27638416@1.18.18	ArgACG
138	0	22	5'-tRF	trna156_ArgACG_6_-_27181623_27181695@1.18.18	ArgACG
138	0	22	5'-tRF	trna36_ArgACG_6_+_27182952_27183024@1.18.18	ArgACG
138	0	22	5'-tRF	trna7_ArgACG_14_+_23398910_23398982@1.18.18	ArgACG
138	0	22	5'-tRF	trna6_ArgACG_6_+_26328368_26328440@1.18.18	ArgACG
138	0	22	5'-tRF	trna8_ArgACG_6_+_26537726_26537798@1.18.18	ArgACG
0	0	160	3'-tRF	trnaMT_ValTAC_MT_+_1602_1670@54.70.17	ValTAC
0	160	0	3'-tRF	trna2_SerTGA_10_+_69524261_69524342@68.85.18	SerTGA
2	153	3	5'-tRF	trna111_HisGTG_1_-_147774845_147774916@-1G.29.30	HisGTG
2	153	3	5'-tRF	trna118_HisGTG_1_-_145396881_145396952@-1G.29.30	HisGTG
2	153	3	5'-tRF	trna16_HisGTG_1_+_146544773_146544844@-1G.29.30	HisGTG
2	153	3	5'-tRF	trna21_HisGTG_1_+_147753471_147753542@-1G.29.30	HisGTG
2	153	3	5'-tRF	trna1_HisGTG_15_+_45493349_45493420@-1G.29.30	HisGTG
2	153	3	5'-tRF	trna8_HisGTG_15_-_45492611_45492682@-1G.29.30	HisGTG
2	153	3	5'-tRF	trna9_HisGTG_15_-_45490804_45490875@-1G.29.30	HisGTG
2	153	3	5'-tRF	trna33_HisGTG_6_+_27125906_27125977@-1G.29.30	HisGTG
2	153	3	5'-tRF	trna7_HisGTG_9_-_14433938_14434009@-1G.29.30	HisGTG
0	157	0	i-tRF	trna117_GlyTCC_1_-_145397864_145397935@3.29.27	GlyTCC
0	157	0	i-tRF	trna45_GlyTCC_1_+_161500903_161500974@3.29.27	GlyTCC
0	157	0	i-tRF	trna70_GlyTCC_1_-_161439547_161439618@3.29.27	GlyTCC
0	157	0	i-tRF	trna73_GlyTCC_1_-_161432166_161432237@3.29.27	GlyTCC
0	157	0	i-tRF	trna76_GlyTCC_1_-_161424756_161424827@3.29.27	GlyTCC
0	157	0	i-tRF	trna79_GlyTCC_1_-_161417375_161417446@3.29.27	GlyTCC
0	157	0	i-tRF	trna130_GlnTTG_6_-_27763640_27763711@31.54.24	GlnTTG
0	157	0	i-tRF	trna173_GlnTTG_6_-_26311975_26312046@31.54.24	GlnTTG
0	157	0	i-tRF	trna174_GlnTTG_6_-_26311424_26311495@31.54.24	GlnTTG
0	157	0	i-tRF	trna16_GlnTTG_17_+_47269890_47269961@31.54.24	GlnTTG
0	156	0	5'-tRF	trna62_SerGCT_6_+_28180815_28180896@1.20.20	SerGCT
0	156	0	5'-tRF	trna10_SerGCT_15_-_40886023_40886104@1.20.20	SerGCT
0	156	0	5'-tRF	trna7_SerGCT_17_+_8090184_8090265@1.20.20	SerGCT
0	156	0	5'-tRF	trna123_SerGCT_6_-_28565117_28565198@1.20.20	SerGCT
0	156	0	5'-tRF	trna8_SerGCT_11_+_66115591_66115672@1.20.20	SerGCT
0	156	0	5'-tRF	trna43_SerGCT_6_+_27265775_27265856@1.20.20	SerGCT
0	156	0	5'-tRF	trna31_SerGCT_6_+_27065085_27065166@1.20.20	SerGCT
0	155	0	5'-tRF	trna111_HisGTG_1_-_147774845_147774916@1.30.30	HisGTG
0	155	0	5'-tRF	trna118_HisGTG_1_-_145396881_145396952@1.30.30	HisGTG
0	155	0	5'-tRF	trna16_HisGTG_1_+_146544773_146544844@1.30.30	HisGTG
0	155	0	5'-tRF	trna21_HisGTG_1_+_147753471_147753542@1.30.30	HisGTG
0	155	0	5'-tRF	trna1_HisGTG_15_+_45493349_45493420@1.30.30	HisGTG
0	155	0	5'-tRF	trna8_HisGTG_15_-_45492611_45492682@1.30.30	HisGTG
0	155	0	5'-tRF	trna9_HisGTG_15_-_45490804_45490875@1.30.30	HisGTG
0	155	0	5'-tRF	trna33_HisGTG_6_+_27125906_27125977@1.30.30	HisGTG
0	155	0	5'-tRF	trna7_HisGTG_9_-_14433938_14434009@1.30.30	HisGTG
11	0	143	i-tRF	trnaMT_HisGTG_MT_+_12138_12206@28.44.17	HisGTG
36	0	117	5'-tRF	trna30_LysCTT_16_-_3230555_3230627@1.18.18	LysCTT
36	0	117	5'-tRF	trna10_LysCTT_16_+_3241501_3241573@1.18.18	LysCTT
36	0	117	5'-tRF	trna32_LysCTT_16_-_3207406_3207478@1.18.18	LysCTT
36	0	117	5'-tRF	trna119_LysCTT_1_-_145395522_145395594@1.18.18	LysCTT
36	0	117	5'-tRF	trna7_LysCTT_16_+_3225692_3225764@1.18.18	LysCTT
36	0	117	5'-tRF	trna11_LysCTT_5_-_180648979_180649051@1.18.18	LysCTT
36	0	117	5'-tRF	trna9_LysCTT_5_+_180634755_180634827@1.18.18	LysCTT
36	0	117	5'-tRF	trna13_LysCTT_6_+_26556774_26556846@1.18.18	LysCTT
36	0	117	5'-tRF	trna13_LysCTT_14_-_58706613_58706685@1.18.18	LysCTT
36	0	117	5'-tRF	trna2_LysCTT_15_+_79152904_79152976@1.18.18	LysCTT
0	151	0	i-tRF	trnaMT_GluTTC_MT_-_14674_14742@50.68.19	GluTTC
0	151	0	i-tRF	trnalookalike8_GluTTC_5_-_93905172_93905240@50.68.19	GluTTC
79	26	45	5'-half	trna35_GlyGCC_1_+_161413094_161413164@1.31.31	GlyGCC
79	26	45	5'-half	trna37_GlyGCC_1_+_161420467_161420537@1.31.31	GlyGCC
79	26	45	5'-half	trna39_GlyGCC_1_+_161427898_161427968@1.31.31	GlyGCC
79	26	45	5'-half	trna41_GlyGCC_1_+_161435258_161435328@1.31.31	GlyGCC
79	26	45	5'-half	trna2_GlyGCC_21_-_18827107_18827177@1.31.31	GlyGCC
0	149	1	i-tRF	trnaMT_SerTGA_MT_-_7446_7514@6.21.16	SerTGA
0	149	1	i-tRF	trnalookalike6_SerTGA_1_-_567997_568065@6.21.16	SerTGA
0	54	96	i-tRF	trna10_GlyTCC_17_+_8124866_8124937@41.56.16	GlyTCC
0	54	96	i-tRF	trna117_GlyTCC_1_-_145397864_145397935@41.56.16	GlyTCC
0	54	96	i-tRF	trna45_GlyTCC_1_+_161500903_161500974@41.56.16	GlyTCC
0	54	96	i-tRF	trna70_GlyTCC_1_-_161439547_161439618@41.56.16	GlyTCC
0	54	96	i-tRF	trna73_GlyTCC_1_-_161432166_161432237@41.56.16	GlyTCC
0	54	96	i-tRF	trna76_GlyTCC_1_-_161424756_161424827@41.56.16	GlyTCC
0	54	96	i-tRF	trna79_GlyTCC_1_-_161417375_161417446@41.56.16	GlyTCC
0	54	96	i-tRF	trna2_GlyTCC_19_+_4724082_4724153@41.56.16	GlyTCC
1	101	46	5'-tRF	trna68_AlaAGC_6_+_28687481_28687552@1.30.30	AlaAGC
1	101	46	5'-tRF	trna67_AlaAGC_6_+_28678366_28678437@1.30.30	AlaAGC
1	101	46	5'-tRF	trna65_AlaAGC_6_+_28574933_28575004@1.30.30	AlaAGC
1	101	46	5'-tRF	trna101_AlaAGC_6_-_28831462_28831533@1.30.30	AlaAGC
1	101	46	5'-tRF	trna102_AlaAGC_6_-_28806221_28806292@1.30.30	AlaAGC
1	101	46	5'-tRF	trna70_AlaCGC_6_+_28697092_28697163@1.30.30	AlaCGC
0	147	0	i-tRF	trna12_ArgCCT_16_+_3243918_3243990@34.54.21	ArgCCT
0	147	0	i-tRF	trna3_ArgCCT_7_+_139025446_139025518@34.54.21	ArgCCT
0	147	0	i-tRF	trna2_ArgCCT_16_+_3202901_3202973@34.54.21	ArgCCT
0	147	0	i-tRF	trna21_ArgCCT_17_-_73030526_73030598@34.54.21	ArgCCT
0	147	0	i-tRF	trna18_ArgCCT_17_+_73030001_73030073@34.54.21	ArgCCT
0	63	83	i-tRF	trnaMT_GlnTTG_MT_-_4329_4400@18.36.19	GlnTTG
0	63	83	i-tRF	trnalookalike2_GlnTTG_1_-_564879_564950@18.36.19	GlnTTG
0	76	69	i-tRF	trnaMT_ThrTGT_MT_+_15888_15953@31.46.16	ThrTGT
0	0	142	3'-tRF	trnaMT_GluTTC_MT_-_14674_14742@44.72.29	GluTTC
0	0	142	3'-tRF	trnalookalike8_GluTTC_5_-_93905172_93905240@44.72.29	GluTTC
0	0	142	i-tRF	trnaMT_AlaTGC_MT_-_5587_5655@33.60.28	AlaTGC
0	0	142	i-tRF	trnalookalike1_AlaTGC_14_+_32954252_32954320@33.60.28	AlaTGC
0	0	142	i-tRF	trnalookalike4_AlaTGC_1_-_566137_566205@33.60.28	AlaTGC
0	141	0	i-tRF	trnaMT_GluTTC_MT_-_14674_14742@34.52.19	GluTTC
0	141	0	i-tRF	trnalookalike8_GluTTC_5_-_93905172_93905240@34.52.19	GluTTC
65	0	76	i-tRF	trnaMT_GluTTC_MT_-_14674_14742@26.61.36	GluTTC
65	0	76	i-tRF	trnalookalike8_GluTTC_5_-_93905172_93905240@26.61.36	GluTTC
0	5	135	5'-half	trna111_HisGTG_1_-_147774845_147774916@-1G.32.33	HisGTG
0	5	135	5'-half	trna118_HisGTG_1_-_145396881_145396952@-1G.32.33	HisGTG
0	5	135	5'-half	trna16_HisGTG_1_+_146544773_146544844@-1G.32.33	HisGTG
0	5	135	5'-half	trna21_HisGTG_1_+_147753471_147753542@-1G.32.33	HisGTG
0	5	135	5'-half	trna1_HisGTG_15_+_45493349_45493420@-1G.32.33	HisGTG
0	5	135	5'-half	trna8_HisGTG_15_-_45492611_45492682@-1G.32.33	HisGTG
0	5	135	5'-half	trna9_HisGTG_15_-_45490804_45490875@-1G.32.33	HisGTG
0	5	135	5'-half	trna33_HisGTG_6_+_27125906_27125977@-1G.32.33	HisGTG
0	5	135	5'-half	trna7_HisGTG_9_-_14433938_14434009@-1G.32.33	HisGTG
71	0	68	i-tRF	trna10_GluCTC_3_-_103879524_103879595@23.40.18	GluCTC
71	0	68	i-tRF	trna59_GluCTC_1_+_249168447_249168518@23.40.18	GluCTC
71	0	68	i-tRF	trna116_GluCTC_1_-_145399233_145399304@23.40.18	GluCTC
71	0	68	i-tRF	trna71_GluCTC_1_-_161439189_161439260@23.40.18	GluCTC
71	0	68	i-tRF	trna74_GluCTC_1_-_161431809_161431880@23.40.18	GluCTC
71	0	68	i-tRF	trna77_GluCTC_1_-_161424398_161424469@23.40.18	GluCTC
71	0	68	i-tRF	trna80_GluCTC_1_-_161417018_161417089@23.40.18	GluCTC
71	0	68	i-tRF	trna77_GluCTC_6_+_28949976_28950047@23.40.18	GluCTC
71	0	68	i-tRF	trna87_GluCTC_6_-_126101393_126101464@23.40.18	GluCTC
75	0	63	3'-tRF	trnaMT_GluTTC_MT_-_14674_14742@49.72.24	GluTTC
75	0	63	3'-tRF	trnalookalike8_GluTTC_5_-_93905172_93905240@49.72.24	GluTTC
0	137	0	i-tRF	trnaMT_GlnTTG_MT_-_4329_4400@45.61.17	GlnTTG
0	137	0	i-tRF	trnalookalike2_GlnTTG_1_-_564879_564950@45.61.17	GlnTTG
137	0	0	3'-tRF	trna11_ArgACG_3_-_45730491_45730563@58.76.19	ArgACG
137	0	0	3'-tRF	trna138_ArgACG_6_-_27638344_27638416@58.76.19	ArgACG
137	0	0	3'-tRF	trna156_ArgACG_6_-_27181623_27181695@58.76.19	ArgACG
137	0	0	3'-tRF	trna36_ArgACG_6_+_27182952_27183024@58.76.19	ArgACG
137	0	0	3'-tRF	trna7_ArgACG_14_+_23398910_23398982@58.76.19	ArgACG
137	0	0	3'-tRF	trna6_ArgACG_6_+_26328368_26328440@58.76.19	ArgACG
137	0	0	3'-tRF	trna8_ArgACG_6_+_26537726_26537798@58.76.19	ArgACG
0	135	0	5'-tRF	trna126_LeuAAG_6_-_28446400_28446481@1.17.17	LeuAAG
0	135	0	5'-tRF	trna27_LeuTAG_16_-_22207032_22207113@1.17.17	LeuTAG
0	0	135	i-tRF	trnaMT_CysGCA_MT_-_5761_5826@3.29.27	CysGCA
72	0	63	i-tRF	trna27_LeuTAG_16_-_22207032_22207113@16.37.22	LeuTAG
1	0	134	5'-half	trna111_HisGTG_1_-_147774845_147774916@-1A.33.34	HisGTG
1	0	134	5'-half	trna118_HisGTG_1_-_145396881_145396952@-1A.33.34	HisGTG
1	0	134	5'-half	trna16_HisGTG_1_+_146544773_146544844@-1A.33.34	HisGTG
1	0	134	5'-half	trna21_HisGTG_1_+_147753471_147753542@-1A.33.34	HisGTG
1	0	134	5'-half	trna1_HisGTG_15_+_45493349_45493420@-1A.33.34	HisGTG
1	0	134	5'-half	trna8_HisGTG_15_-_45492611_45492682@-1A.33.34	HisGTG
1	0	134	5'-half	trna9_HisGTG_15_-_45490804_45490875@-1A.33.34	HisGTG
1	0	134	5'-half	trna33_HisGTG_6_+_27125906_27125977@-1A.33.34	HisGTG
1	0	134	5'-half	trna7_HisGTG_9_-_14433938_14434009@-1A.33.34	HisGTG
71	0	63	i-tRF	trna12_ProTGG_11_-_75946869_75946940@16.34.19	ProTGG
0	0	133	3'-tRF	trnaMT_GluTTC_MT_-_14674_14742@46.72.27	GluTTC
0	0	133	3'-tRF	trnalookalike8_GluTTC_5_-_93905172_93905240@46.72.27	GluTTC
133	0	0	i-tRF	trna18_GlyGCC_16_+_70822597_70822667@3.33.31	GlyGCC
133	0	0	i-tRF	trna25_GlyGCC_16_-_70812114_70812184@3.33.31	GlyGCC
133	0	0	i-tRF	trna68_GlyGCC_1_-_161493637_161493707@3.33.31	GlyGCC
133	0	0	i-tRF	trna19_GlyGCC_16_+_70823410_70823480@3.33.31	GlyGCC
133	0	0	i-tRF	trna24_GlyGCC_16_-_70812942_70813012@3.33.31	GlyGCC
133	0	0	i-tRF	trna5_GlyGCC_17_+_8029064_8029134@3.33.31	GlyGCC
133	0	0	i-tRF	trna19_GlyGCC_2_-_157257659_157257729@3.33.31	GlyGCC
133	0	0	i-tRF	trna128_GlyGCC_6_-_27870686_27870756@3.33.31	GlyGCC
94	0	38	3'-tRF	trna11_ArgACG_3_-_45730491_45730563@59.75.17	ArgACG
94	0	38	3'-tRF	trna138_ArgACG_6_-_27638344_27638416@59.75.17	ArgACG
94	0	38	3'-tRF	trna156_ArgACG_6_-_27181623_27181695@59.75.17	ArgACG
94	0	38	3'-tRF	trna36_ArgACG_6_+_27182952_27183024@59.75.17	ArgACG
94	0	38	3'-tRF	trna7_ArgACG_14_+_23398910_23398982@59.75.17	ArgACG
94	0	38	3'-tRF	trna6_ArgACG_6_+_26328368_26328440@59.75.17	ArgACG
94	0	38	3'-tRF	trna8_ArgACG_6_+_26537726_26537798@59.75.17	ArgACG
4	5	123	i-tRF	trna42_GlnCTG_6_+_27263212_27263283@16.33.18	GlnCTG
4	5	123	i-tRF	trna146_GlnCTG_6_-_27515531_27515602@16.33.18	GlnCTG
4	5	123	i-tRF	trna7_GlnCTG_15_-_66161400_66161471@16.33.18	GlnCTG
4	5	123	i-tRF	trna3_GlnCTG_17_+_8023070_8023141@16.33.18	GlnCTG
4	5	123	i-tRF	trna1_GlnCTG_6_+_18836402_18836473@16.33.18	GlnCTG
4	5	123	i-tRF	trna49_GlnCTG_6_+_27487308_27487379@16.33.18	GlnCTG
4	5	123	i-tRF	trna99_GlnCTG_6_-_28909378_28909449@16.33.18	GlnCTG
4	5	123	i-tRF	trna130_GlnTTG_6_-_27763640_27763711@16.33.18	GlnTTG
4	5	123	i-tRF	trna173_GlnTTG_6_-_26311975_26312046@16.33.18	GlnTTG
4	5	123	i-tRF	trna174_GlnTTG_6_-_26311424_26311495@16.33.18	GlnTTG
4	5	123	i-tRF	trna64_GlnTTG_6_+_28557156_28557227@16.33.18	GlnTTG
4	5	123	i-tRF	trna16_GlnTTG_17_+_47269890_47269961@16.33.18	GlnTTG
132	0	0	3'-tRF	trna13_ThrTGT_5_-_180618687_180618758@59.75.17	ThrTGT
132	0	0	3'-tRF	trna4_ThrTGT_14_+_21149849_21149921@60.76.17	ThrTGT
132	0	0	3'-tRF	trna20_ThrTGT_14_-_21099319_21099391@60.76.17	ThrTGT
132	0	0	3'-tRF	trna21_ThrTGT_14_-_21081949_21082021@60.76.17	ThrTGT
86	0	44	i-tRF	trna23_ArgCCG_17_-_66016013_66016085@40.57.18	ArgCCG
0	1	129	i-tRF	trna25_GluCTC_2_-_71273488_71273560@14.31.18	GluCTC
0	1	129	i-tRF	trna59_GluCTC_1_+_249168447_249168518@14.31.18	GluCTC
0	1	129	i-tRF	trna116_GluCTC_1_-_145399233_145399304@14.31.18	GluCTC
0	1	129	i-tRF	trna71_GluCTC_1_-_161439189_161439260@14.31.18	GluCTC
0	1	129	i-tRF	trna74_GluCTC_1_-_161431809_161431880@14.31.18	GluCTC
0	1	129	i-tRF	trna77_GluCTC_1_-_161424398_161424469@14.31.18	GluCTC
0	1	129	i-tRF	trna80_GluCTC_1_-_161417018_161417089@14.31.18	GluCTC
0	1	129	i-tRF	trna77_GluCTC_6_+_28949976_28950047@14.31.18	GluCTC
0	1	129	i-tRF	trna87_GluCTC_6_-_126101393_126101464@14.31.18	GluCTC
0	1	128	i-tRF	trna12_ArgCCT_16_+_3243918_3243990@42.57.16	ArgCCT
0	1	128	i-tRF	trna3_ArgCCT_7_+_139025446_139025518@42.57.16	ArgCCT
0	1	128	i-tRF	trna2_ArgCCT_16_+_3202901_3202973@42.57.16	ArgCCT
0	1	128	i-tRF	trna21_ArgCCT_17_-_73030526_73030598@42.57.16	ArgCCT
0	1	128	i-tRF	trna18_ArgCCT_17_+_73030001_73030073@42.57.16	ArgCCT
129	0	0	3'-tRF	trna65_ProAGG_1_-_167684725_167684796@59.75.17	ProAGG
129	0	0	3'-tRF	trna9_ProAGG_11_+_75946557_75946628@59.75.17	ProAGG
129	0	0	3'-tRF	trna22_ProAGG_14_-_21081560_21081631@59.75.17	ProAGG
129	0	0	3'-tRF	trna23_ProAGG_14_-_21077495_21077566@59.75.17	ProAGG
129	0	0	3'-tRF	trna29_ProAGG_16_-_3232635_3232706@59.75.17	ProAGG
129	0	0	3'-tRF	trna9_ProAGG_16_+_3239634_3239705@59.75.17	ProAGG
129	0	0	3'-tRF	trna12_ProAGG_6_+_26555498_26555569@59.75.17	ProAGG
129	0	0	3'-tRF	trna2_ProAGG_7_+_128423504_128423575@59.75.17	ProAGG
129	0	0	3'-tRF	trna11_ProAGG_16_+_3241989_3242060@59.75.17	ProAGG
129	0	0	3'-tRF	trna30_ProCGG_6_+_27059521_27059592@59.75.17	ProCGG
129	0	0	3'-tRF	trna52_ProCGG_1_+_167683962_167684033@59.75.17	ProCGG
129	0	0	3'-tRF	trna6_ProCGG_16_+_3222049_3222120@59.75.17	ProCGG
129	0	0	3'-tRF	trna37_ProCGG_17_-_8126151_8126222@59.75.17	ProCGG
129	0	0	3'-tRF	trna6_ProTGG_14_+_21152175_21152246@59.75.17	ProTGG
129	0	0	3'-tRF	trna28_ProTGG_16_-_3234133_3234204@59.75.17	ProTGG
129	0	0	3'-tRF	trna3_ProTGG_16_+_3208923_3208994@59.75.17	ProTGG
129	0	0	3'-tRF	trna8_ProTGG_16_+_3238094_3238165@59.75.17	ProTGG
129	0	0	3'-tRF	trna14_ProTGG_5_-_180615854_180615925@59.75.17	ProTGG
129	0	0	3'-tRF	trna12_ProTGG_11_-_75946869_75946940@59.75.17	ProTGG
129	0	0	3'-tRF	trna3_ProTGG_14_+_21101165_21101236@59.75.17	ProTGG
129	0	0	3'-tRF	trna4_ProAGG_16_+_3210386_3210480@66.82.17	ProAGG
10	110	9	5'-tRF	trna17_LeuCAG_16_+_57333863_57333945@1.17.17	LeuCAG
10	110	9	5'-tRF	trna26_LeuCAG_16_-_57334392_57334474@1.17.17	LeuCAG
10	110	9	5'-tRF	trna34_LeuCAG_1_+_161411323_161411405@1.17.17	LeuCAG
10	110	9	5'-tRF	trna36_LeuCAG_1_+_161418741_161418823@1.17.17	LeuCAG
10	110	9	5'-tRF	trna38_LeuCAG_1_+_161426122_161426204@1.17.17	LeuCAG
10	110	9	5'-tRF	trna40_LeuCAG_1_+_161433532_161433614@1.17.17	LeuCAG
10	110	9	5'-tRF	trna42_LeuCAG_1_+_161440913_161440995@1.17.17	LeuCAG
10	110	9	5'-tRF	trna67_LeuCAG_1_-_161500132_161500214@1.17.17	LeuCAG
10	110	9	5'-tRF	trna7_LeuCAG_6_+_26521436_26521518@1.17.17	LeuCAG
26	26	76	3'-tRF	trna1_TrpCCA_7_+_99067307_99067378@59.75.17	TrpCCA
26	26	76	3'-tRF	trna6_TrpCCA_12_+_98898030_98898101@59.75.17	TrpCCA
26	26	76	3'-tRF	trna6_TrpCCA_17_+_8089676_8089747@59.75.17	TrpCCA
26	26	76	3'-tRF	trna168_TrpCCA_6_-_26331672_26331743@59.75.17	TrpCCA
26	26	76	3'-tRF	trna170_TrpCCA_6_-_26319330_26319401@59.75.17	TrpCCA
26	26	76	3'-tRF	trna12_TrpCCA_17_+_19411494_19411565@59.75.17	TrpCCA
26	26	76	3'-tRF	trna39_TrpCCA_17_-_8124187_8124258@59.75.17	TrpCCA
13	15	100	5'-tRF	trna145_SerAGA_6_-_27521192_27521273@1.18.18	SerAGA
13	15	100	5'-tRF	trna50_SerAGA_6_+_27499987_27500068@1.18.18	SerAGA
13	15	100	5'-tRF	trna35_SerAGA_17_-_8129928_8130009@1.18.18	SerAGA
13	15	100	5'-tRF	trna44_SerAGA_6_+_27446591_27446672@1.18.18	SerAGA
13	15	100	5'-tRF	trna46_SerAGA_6_+_27463593_27463674@1.18.18	SerAGA
13	15	100	5'-tRF	trna47_SerAGA_6_+_27470818_27470899@1.18.18	SerAGA
13	15	100	5'-tRF	trna5_SerAGA_6_+_26327817_26327898@1.18.18	SerAGA
13	15	100	5'-tRF	trna11_SerAGA_8_-_96281885_96281966@1.18.18	SerAGA
13	15	100	5'-tRF	trna147_SerAGA_6_-_27509554_27509635@1.18.18	SerAGA
13	15	100	5'-tRF	trna148_SerTGA_6_-_27473607_27473688@1.18.18	SerTGA
13	15	100	5'-tRF	trna172_SerTGA_6_-_26312824_26312905@1.18.18	SerTGA
13	15	100	5'-tRF	trna51_SerTGA_6_+_27513468_27513549@1.18.18	SerTGA
0	0	126	3'-tRF	trnaMT_ValTAC_MT_+_1602_1670@52.72.21	ValTAC
0	1	124	i-tRF	trna22_GlnCTG_1_+_147800937_147801008@23.41.19	GlnCTG
0	1	124	i-tRF	trna131_GlnCTG_6_-_27759135_27759206@23.41.19	GlnCTG
0	1	124	i-tRF	trna42_GlnCTG_6_+_27263212_27263283@23.41.19	GlnCTG
0	1	124	i-tRF	trna112_GlnCTG_1_-_147737382_147737453@23.41.19	GlnCTG
0	1	124	i-tRF	trna28_GlnCTG_1_+_149186125_149186196@23.41.19	GlnCTG
0	1	124	i-tRF	trna15_GlnCTG_1_+_145963304_145963375@23.41.19	GlnCTG
0	1	124	i-tRF	trna19_GlnCTG_1_+_147505038_147505109@23.41.19	GlnCTG
0	1	124	i-tRF	trna146_GlnCTG_6_-_27515531_27515602@23.41.19	GlnCTG
0	1	124	i-tRF	trna7_GlnCTG_15_-_66161400_66161471@23.41.19	GlnCTG
0	1	124	i-tRF	trna3_GlnCTG_17_+_8023070_8023141@23.41.19	GlnCTG
0	1	124	i-tRF	trna1_GlnCTG_6_+_18836402_18836473@23.41.19	GlnCTG
0	1	124	i-tRF	trna49_GlnCTG_6_+_27487308_27487379@23.41.19	GlnCTG
0	1	124	i-tRF	trna99_GlnCTG_6_-_28909378_28909449@23.41.19	GlnCTG
74	0	50	i-tRF	trnaMT_SerTGA_MT_-_7446_7514@2.21.20	SerTGA
74	0	50	i-tRF	trnalookalike6_SerTGA_1_-_567997_568065@2.21.20	SerTGA
0	124	0	i-tRF	trna6_TrpCCA_12_+_98898030_98898101@28.52.25	TrpCCA
0	0	124	3'-tRF	trnaMT_MetCAT_MT_+_4402_4469@41.71.31	MetCAT
122	1	1	3'-tRF	trna17_LeuCAG_16_+_57333863_57333945@69.85.17	LeuCAG
122	1	1	3'-tRF	trna26_LeuCAG_16_-_57334392_57334474@69.85.17	LeuCAG
122	1	1	3'-tRF	trna141_LeuCAA_6_-_27570348_27570454@70.86.17	LeuCAA
122	1	1	3'-tRF	trna140_LeuCAA_6_-_27573417_27573524@70.86.17	LeuCAA
122	1	1	3'-tRF	trna100_LeuCAA_6_-_28864000_28864105@69.85.17	LeuCAA
122	1	1	3'-tRF	trna74_LeuCAA_6_+_28908830_28908934@69.85.17	LeuCAA
122	1	1	3'-tRF	trna58_LeuCAA_1_+_249168054_249168159@70.86.17	LeuCAA
0	0	123	3'-tRF	trnaMT_ValTAC_MT_+_1602_1670@52.71.20	ValTAC
123	0	0	3'-tRF	trnaMT_ProTGG_MT_-_15956_16023@40.70.31	ProTGG
69	15	39	5'-tRF	trna14_ThrCGT_17_+_29877093_29877164@1.18.18	ThrCGT
69	15	39	5'-tRF	trna15_ThrCGT_16_+_14379750_14379821@1.18.18	ThrCGT
0	122	0	i-tRF	trna25_GlyGCC_16_-_70812114_70812184@34.49.16	GlyGCC
0	122	0	i-tRF	trna68_GlyGCC_1_-_161493637_161493707@34.49.16	GlyGCC
0	122	0	i-tRF	trna19_GlyGCC_16_+_70823410_70823480@34.49.16	GlyGCC
0	122	0	i-tRF	trna24_GlyGCC_16_-_70812942_70813012@34.49.16	GlyGCC
0	122	0	i-tRF	trna5_GlyGCC_17_+_8029064_8029134@34.49.16	GlyGCC
0	122	0	i-tRF	trna19_GlyGCC_2_-_157257659_157257729@34.49.16	GlyGCC
0	122	0	i-tRF	trna128_GlyGCC_6_-_27870686_27870756@34.49.16	GlyGCC
0	122	0	i-tRF	trna35_GlyGCC_1_+_161413094_161413164@34.49.16	GlyGCC
0	122	0	i-tRF	trna37_GlyGCC_1_+_161420467_161420537@34.49.16	GlyGCC
0	122	0	i-tRF	trna39_GlyGCC_1_+_161427898_161427968@34.49.16	GlyGCC
0	122	0	i-tRF	trna41_GlyGCC_1_+_161435258_161435328@34.49.16	GlyGCC
0	122	0	i-tRF	trna2_GlyGCC_21_-_18827107_18827177@34.49.16	GlyGCC
93	21	8	3'-tRF	trna17_LeuCAG_16_+_57333863_57333945@69.86.18	LeuCAG
93	21	8	3'-tRF	trna26_LeuCAG_16_-_57334392_57334474@69.86.18	LeuCAG
93	21	8	3'-tRF	trna141_LeuCAA_6_-_27570348_27570454@70.87.18	LeuCAA
93	21	8	3'-tRF	trna140_LeuCAA_6_-_27573417_27573524@70.87.18	LeuCAA
93	21	8	3'-tRF	trna100_LeuCAA_6_-_28864000_28864105@69.86.18	LeuCAA
93	21	8	3'-tRF	trna74_LeuCAA_6_+_28908830_28908934@69.86.18	LeuCAA
93	21	8	3'-tRF	trna58_LeuCAA_1_+_249168054_249168159@70.87.18	LeuCAA
121	0	0	i-tRF	trna1_ArgCCG_16_+_3200675_3200747@16.31.16	ArgCCG
121	0	0	i-tRF	trna114_ArgCCG_6_-_28710729_28710801@16.31.16	ArgCCG
121	0	0	i-tRF	trna73_ArgCCG_6_+_28849165_28849237@16.31.16	ArgCCG
121	0	0	i-tRF	trna2_ArgTCG_9_+_112960803_112960875@16.31.16	ArgTCG
121	0	0	i-tRF	trna124_ArgTCG_6_-_28510891_28510963@16.31.16	ArgTCG
121	0	0	i-tRF	trna3_ArgTCG_6_+_26299905_26299977@16.31.16	ArgTCG
121	0	0	i-tRF	trna19_ArgTCG_17_+_73031208_73031280@16.31.16	ArgTCG
121	0	0	i-tRF	trna4_ArgTCG_6_+_26323046_26323118@16.31.16	ArgTCG
121	0	0	i-tRF	trna4_ArgTCG_15_+_89878304_89878376@16.31.16	ArgTCG
0	0	120	i-tRF	trnaMT_GluTTC_MT_-_14674_14742@44.65.22	GluTTC
0	0	120	i-tRF	trnalookalike8_GluTTC_5_-_93905172_93905240@44.65.22	GluTTC
1	6	113	3'-tRF	trnaMT_GluTTC_MT_-_14674_14742@38.72.35	GluTTC
1	6	113	3'-tRF	trnalookalike8_GluTTC_5_-_93905172_93905240@38.72.35	GluTTC
74	0	46	i-tRF	trna18_GlyGCC_16_+_70822597_70822667@16.35.20	GlyGCC
74	0	46	i-tRF	trna25_GlyGCC_16_-_70812114_70812184@16.35.20	GlyGCC
74	0	46	i-tRF	trna68_GlyGCC_1_-_161493637_161493707@16.35.20	GlyGCC
74	0	46	i-tRF	trna19_GlyGCC_16_+_70823410_70823480@16.35.20	GlyGCC
74	0	46	i-tRF	trna24_GlyGCC_16_-_70812942_70813012@16.35.20	GlyGCC
74	0	46	i-tRF	trna5_GlyGCC_17_+_8029064_8029134@16.35.20	GlyGCC
74	0	46	i-tRF	trna19_GlyGCC_2_-_157257659_157257729@16.35.20	GlyGCC
74	0	46	i-tRF	trna128_GlyGCC_6_-_27870686_27870756@16.35.20	GlyGCC
74	0	46	i-tRF	trna35_GlyGCC_1_+_161413094_161413164@16.35.20	GlyGCC
74	0	46	i-tRF	trna37_GlyGCC_1_+_161420467_161420537@16.35.20	GlyGCC
74	0	46	i-tRF	trna39_GlyGCC_1_+_161427898_161427968@16.35.20	GlyGCC
74	0	46	i-tRF	trna41_GlyGCC_1_+_161435258_161435328@16.35.20	GlyGCC
74	0	46	i-tRF	trna2_GlyGCC_21_-_18827107_18827177@16.35.20	GlyGCC
9	29	81	5'-tRF	trna35_GlyGCC_1_+_161413094_161413164@1.30.30	GlyGCC
9	29	81	5'-tRF	trna37_GlyGCC_1_+_161420467_161420537@1.30.30	GlyGCC
9	29	81	5'-tRF	trna39_GlyGCC_1_+_161427898_161427968@1.30.30	GlyGCC
9	29	81	5'-tRF	trna41_GlyGCC_1_+_161435258_161435328@1.30.30	GlyGCC
9	29	81	5'-tRF	trna2_GlyGCC_21_-_18827107_18827177@1.30.30	GlyGCC
0	0	119	3'-tRF	trnaMT_GluTTC_MT_-_14674_14742@44.71.28	GluTTC
0	0	119	3'-tRF	trnalookalike8_GluTTC_5_-_93905172_93905240@44.71.28	GluTTC
63	0	55	i-tRF	trna111_HisGTG_1_-_147774845_147774916@9.36.28	HisGTG
63	0	55	i-tRF	trna118_HisGTG_1_-_145396881_145396952@9.36.28	HisGTG
63	0	55	i-tRF	trna16_HisGTG_1_+_146544773_146544844@9.36.28	HisGTG
63	0	55	i-tRF	trna21_HisGTG_1_+_147753471_147753542@9.36.28	HisGTG
63	0	55	i-tRF	trna1_HisGTG_15_+_45493349_45493420@9.36.28	HisGTG
63	0	55	i-tRF	trna8_HisGTG_15_-_45492611_45492682@9.36.28	HisGTG
63	0	55	i-tRF	trna9_HisGTG_15_-_45490804_45490875@9.36.28	HisGTG
63	0	55	i-tRF	trna33_HisGTG_6_+_27125906_27125977@9.36.28	HisGTG
63	0	55	i-tRF	trna7_HisGTG_9_-_14433938_14434009@9.36.28	HisGTG
0	0	118	i-tRF	trna133_GlyCCC_1_-_16872434_16872504@2.29.28	GlyCCC
0	0	118	i-tRF	trna4_GlyCCC_1_+_17188416_17188486@2.29.28	GlyCCC
0	0	118	i-tRF	trna18_GlyGCC_16_+_70822597_70822667@2.29.28	GlyGCC
0	0	118	i-tRF	trna25_GlyGCC_16_-_70812114_70812184@2.29.28	GlyGCC
0	0	118	i-tRF	trna68_GlyGCC_1_-_161493637_161493707@2.29.28	GlyGCC
0	0	118	i-tRF	trna19_GlyGCC_16_+_70823410_70823480@2.29.28	GlyGCC
0	0	118	i-tRF	trna24_GlyGCC_16_-_70812942_70813012@2.29.28	GlyGCC
0	0	118	i-tRF	trna5_GlyGCC_17_+_8029064_8029134@2.29.28	GlyGCC
0	0	118	i-tRF	trna19_GlyGCC_2_-_157257659_157257729@2.29.28	GlyGCC
0	0	118	i-tRF	trna128_GlyGCC_6_-_27870686_27870756@2.29.28	GlyGCC
0	118	0	i-tRF	trna144_AspGTC_6_-_27551236_27551307@38.64.27	AspGTC
0	118	0	i-tRF	trna69_AspGTC_1_-_161440205_161440276@38.64.27	AspGTC
0	118	0	i-tRF	trna72_AspGTC_1_-_161432824_161432895@38.64.27	AspGTC
0	118	0	i-tRF	trna75_AspGTC_1_-_161425414_161425485@38.64.27	AspGTC
0	118	0	i-tRF	trna78_AspGTC_1_-_161418033_161418104@38.64.27	AspGTC
0	118	0	i-tRF	trna81_AspGTC_1_-_161410615_161410686@38.64.27	AspGTC
0	118	0	i-tRF	trna10_AspGTC_12_-_125424193_125424264@38.64.27	AspGTC
0	118	0	i-tRF	trna12_AspGTC_12_-_125411891_125411962@38.64.27	AspGTC
0	118	0	i-tRF	trna4_AspGTC_12_+_96429799_96429870@38.64.27	AspGTC
0	118	0	i-tRF	trna38_AspGTC_17_-_8125556_8125627@38.64.27	AspGTC
0	118	0	i-tRF	trna45_AspGTC_6_+_27447453_27447524@38.64.27	AspGTC
0	118	0	i-tRF	trna48_AspGTC_6_+_27471523_27471594@38.64.27	AspGTC
0	0	116	3'-tRF	trnaMT_ValTAC_MT_+_1602_1670@35.72.38	ValTAC
0	0	115	i-tRF	trnaMT_GlnTTG_MT_-_4329_4400@15.36.22	GlnTTG
0	0	115	i-tRF	trnalookalike2_GlnTTG_1_-_564879_564950@15.36.22	GlnTTG
0	1	113	i-tRF	trna3_GlnCTG_12_+_74851182_74851254@28.43.16	GlnCTG
0	1	113	i-tRF	trna22_GlnCTG_1_+_147800937_147801008@28.43.16	GlnCTG
0	1	113	i-tRF	trna131_GlnCTG_6_-_27759135_27759206@28.43.16	GlnCTG
0	1	113	i-tRF	trna112_GlnCTG_1_-_147737382_147737453@28.43.16	GlnCTG
0	1	113	i-tRF	trna28_GlnCTG_1_+_149186125_149186196@28.43.16	GlnCTG
0	1	113	i-tRF	trna15_GlnCTG_1_+_145963304_145963375@28.43.16	GlnCTG
0	1	113	i-tRF	trna19_GlnCTG_1_+_147505038_147505109@28.43.16	GlnCTG
0	1	113	i-tRF	trna146_GlnCTG_6_-_27515531_27515602@28.43.16	GlnCTG
0	1	113	i-tRF	trna7_GlnCTG_15_-_66161400_66161471@28.43.16	GlnCTG
0	1	113	i-tRF	trna3_GlnCTG_17_+_8023070_8023141@28.43.16	GlnCTG
0	1	113	i-tRF	trna1_GlnCTG_6_+_18836402_18836473@28.43.16	GlnCTG
0	1	113	i-tRF	trna49_GlnCTG_6_+_27487308_27487379@28.43.16	GlnCTG
0	1	113	i-tRF	trna99_GlnCTG_6_-_28909378_28909449@28.43.16	GlnCTG
0	0	114	3'-tRF	trnaMT_ProTGG_MT_-_15956_16023@52.71.20	ProTGG
0	0	113	i-tRF	trnaMT_ValTAC_MT_+_1602_1670@51.68.18	ValTAC
0	0	112	i-tRF	trna22_GlnCTG_1_+_147800937_147801008@24.43.20	GlnCTG
0	0	112	i-tRF	trna131_GlnCTG_6_-_27759135_27759206@24.43.20	GlnCTG
0	0	112	i-tRF	trna112_GlnCTG_1_-_147737382_147737453@24.43.20	GlnCTG
0	0	112	i-tRF	trna28_GlnCTG_1_+_149186125_149186196@24.43.20	GlnCTG
0	0	112	i-tRF	trna15_GlnCTG_1_+_145963304_145963375@24.43.20	GlnCTG
0	0	112	i-tRF	trna19_GlnCTG_1_+_147505038_147505109@24.43.20	GlnCTG
0	0	112	i-tRF	trna146_GlnCTG_6_-_27515531_27515602@24.43.20	GlnCTG
0	0	112	i-tRF	trna7_GlnCTG_15_-_66161400_66161471@24.43.20	GlnCTG
0	0	112	i-tRF	trna3_GlnCTG_17_+_8023070_8023141@24.43.20	GlnCTG
0	0	112	i-tRF	trna1_GlnCTG_6_+_18836402_18836473@24.43.20	GlnCTG
0	0	112	i-tRF	trna49_GlnCTG_6_+_27487308_27487379@24.43.20	GlnCTG
0	0	112	i-tRF	trna99_GlnCTG_6_-_28909378_28909449@24.43.20	GlnCTG
0	112	0	i-tRF	trna3_ArgCCT_7_+_139025446_139025518@24.52.29	ArgCCT
0	112	0	i-tRF	trna2_ArgCCT_16_+_3202901_3202973@24.52.29	ArgCCT
0	0	111	i-tRF	trna10_LysCTT_16_+_3241501_3241573@3.32.30	LysCTT
0	0	111	i-tRF	trna13_LysCTT_14_-_58706613_58706685@3.32.30	LysCTT
0	0	111	i-tRF	trna2_LysCTT_15_+_79152904_79152976@3.32.30	LysCTT
62	0	47	i-tRF	trna65_ProAGG_1_-_167684725_167684796@39.54.16	ProAGG
62	0	47	i-tRF	trna9_ProAGG_11_+_75946557_75946628@39.54.16	ProAGG
62	0	47	i-tRF	trna22_ProAGG_14_-_21081560_21081631@39.54.16	ProAGG
62	0	47	i-tRF	trna23_ProAGG_14_-_21077495_21077566@39.54.16	ProAGG
62	0	47	i-tRF	trna29_ProAGG_16_-_3232635_3232706@39.54.16	ProAGG
62	0	47	i-tRF	trna9_ProAGG_16_+_3239634_3239705@39.54.16	ProAGG
62	0	47	i-tRF	trna12_ProAGG_6_+_26555498_26555569@39.54.16	ProAGG
62	0	47	i-tRF	trna2_ProAGG_7_+_128423504_128423575@39.54.16	ProAGG
62	0	47	i-tRF	trna11_ProAGG_16_+_3241989_3242060@39.54.16	ProAGG
62	0	47	i-tRF	trna52_ProCGG_1_+_167683962_167684033@39.54.16	ProCGG
62	0	47	i-tRF	trna6_ProCGG_16_+_3222049_3222120@39.54.16	ProCGG
62	0	47	i-tRF	trna37_ProCGG_17_-_8126151_8126222@39.54.16	ProCGG
62	0	47	i-tRF	trna6_ProTGG_14_+_21152175_21152246@39.54.16	ProTGG
62	0	47	i-tRF	trna28_ProTGG_16_-_3234133_3234204@39.54.16	ProTGG
62	0	47	i-tRF	trna3_ProTGG_16_+_3208923_3208994@39.54.16	ProTGG
62	0	47	i-tRF	trna8_ProTGG_16_+_3238094_3238165@39.54.16	ProTGG
62	0	47	i-tRF	trna14_ProTGG_5_-_180615854_180615925@39.54.16	ProTGG
62	0	47	i-tRF	trna12_ProTGG_11_-_75946869_75946940@39.54.16	ProTGG
62	0	47	i-tRF	trna3_ProTGG_14_+_21101165_21101236@39.54.16	ProTGG
0	0	109	3'-tRF	trnaMT_ValTAC_MT_+_1602_1670@44.72.29	ValTAC
109	0	0	i-tRF	trnaMT_GluTTC_MT_-_14674_14742@41.61.21	GluTTC
109	0	0	i-tRF	trnalookalike8_GluTTC_5_-_93905172_93905240@41.61.21	GluTTC
0	0	109	3'-tRF	trnaMT_GluTTC_MT_-_14674_14742@40.72.33	GluTTC
0	0	109	3'-tRF	trnalookalike8_GluTTC_5_-_93905172_93905240@40.72.33	GluTTC
0	0	108	5'-tRF	trnaMT_SerGCT_MT_+_12207_12265@1.26.26	SerGCT
0	78	30	i-tRF	trna59_GluCTC_1_+_249168447_249168518@39.56.18	GluCTC
0	78	30	i-tRF	trna116_GluCTC_1_-_145399233_145399304@39.56.18	GluCTC
0	78	30	i-tRF	trna71_GluCTC_1_-_161439189_161439260@39.56.18	GluCTC
0	78	30	i-tRF	trna74_GluCTC_1_-_161431809_161431880@39.56.18	GluCTC
0	78	30	i-tRF	trna77_GluCTC_1_-_161424398_161424469@39.56.18	GluCTC
0	78	30	i-tRF	trna80_GluCTC_1_-_161417018_161417089@39.56.18	GluCTC
0	78	30	i-tRF	trna77_GluCTC_6_+_28949976_28950047@39.56.18	GluCTC
0	78	30	i-tRF	trna87_GluCTC_6_-_126101393_126101464@39.56.18	GluCTC
0	78	30	i-tRF	trna134_GluTTC_1_-_16861774_16861845@39.56.18	GluTTC
0	78	30	i-tRF	trna84_GluTTC_1_-_161391883_161391954@39.56.18	GluTTC
0	78	30	i-tRF	trna5_GluTTC_1_+_17199078_17199149@39.56.18	GluTTC
107	0	0	3'-tRF	trna34_LeuCAG_1_+_161411323_161411405@68.86.19	LeuCAG
107	0	0	3'-tRF	trna36_LeuCAG_1_+_161418741_161418823@68.86.19	LeuCAG
107	0	0	3'-tRF	trna38_LeuCAG_1_+_161426122_161426204@68.86.19	LeuCAG
107	0	0	3'-tRF	trna40_LeuCAG_1_+_161433532_161433614@68.86.19	LeuCAG
107	0	0	3'-tRF	trna42_LeuCAG_1_+_161440913_161440995@68.86.19	LeuCAG
107	0	0	3'-tRF	trna67_LeuCAG_1_-_161500132_161500214@68.86.19	LeuCAG
107	0	0	3'-tRF	trna7_LeuCAG_6_+_26521436_26521518@68.86.19	LeuCAG
107	0	0	i-tRF	trna11_ArgACG_3_-_45730491_45730563@16.33.18	ArgACG
107	0	0	i-tRF	trna138_ArgACG_6_-_27638344_27638416@16.33.18	ArgACG
107	0	0	i-tRF	trna156_ArgACG_6_-_27181623_27181695@16.33.18	ArgACG
107	0	0	i-tRF	trna36_ArgACG_6_+_27182952_27183024@16.33.18	ArgACG
107	0	0	i-tRF	trna7_ArgACG_14_+_23398910_23398982@16.33.18	ArgACG
107	0	0	i-tRF	trna6_ArgACG_6_+_26328368_26328440@16.33.18	ArgACG
107	0	0	i-tRF	trna8_ArgACG_6_+_26537726_26537798@16.33.18	ArgACG
106	0	0	5'-tRF	trna82_GlyTCC_1_-_161409961_161410032@1.19.19	GlyTCC
106	0	0	5'-tRF	trna10_GlyTCC_17_+_8124866_8124937@1.19.19	GlyTCC
106	0	0	5'-tRF	trna117_GlyTCC_1_-_145397864_145397935@1.19.19	GlyTCC
106	0	0	5'-tRF	trna45_GlyTCC_1_+_161500903_161500974@1.19.19	GlyTCC
106	0	0	5'-tRF	trna70_GlyTCC_1_-_161439547_161439618@1.19.19	GlyTCC
106	0	0	5'-tRF	trna73_GlyTCC_1_-_161432166_161432237@1.19.19	GlyTCC
106	0	0	5'-tRF	trna76_GlyTCC_1_-_161424756_161424827@1.19.19	GlyTCC
106	0	0	5'-tRF	trna79_GlyTCC_1_-_161417375_161417446@1.19.19	GlyTCC
106	0	0	5'-tRF	trna2_GlyTCC_19_+_4724082_4724153@1.19.19	GlyTCC
105	0	0	3'-tRF	trnaMT_ProTGG_MT_-_15956_16023@49.71.23	ProTGG
105	0	0	i-tRF	trnaMT_GluTTC_MT_-_14674_14742@49.65.17	GluTTC
105	0	0	i-tRF	trnalookalike8_GluTTC_5_-_93905172_93905240@49.65.17	GluTTC
0	0	103	i-tRF	trna9_ArgTCT_1_+_94313129_94313213@3.18.16	ArgTCT
0	102	0	i-tRF	trna23_ArgCCG_17_-_66016013_66016085@41.57.17	ArgCCG
30	0	71	i-tRF	trnaMT_SerTGA_MT_-_7446_7514@10.27.18	SerTGA
30	0	71	i-tRF	trnalookalike6_SerTGA_1_-_567997_568065@10.27.18	SerTGA
0	0	101	i-tRF	trnaMT_LeuTAA_MT_+_3230_3304@2.20.19	LeuTAA
0	0	101	i-tRF	trna2_LeuTAA_X_-_55207755_55207829@2.20.19	LeuTAA
51	0	50	i-tRF	trnaMT_GlnTTG_MT_-_4329_4400@5.29.25	GlnTTG
51	0	50	i-tRF	trnalookalike2_GlnTTG_1_-_564879_564950@5.29.25	GlnTTG
1	0	100	5'-tRF	trna3_GluTTC_13_-_45492062_45492133@1.36.36	GluTTC
1	0	100	5'-tRF	trna11_GluTTC_15_-_26327381_26327452@1.36.36	GluTTC
0	1	100	5'-half	trna5_GluTTC_13_-_41634874_41634945@1.33.33	GluTTC
0	1	100	5'-half	trna20_GluTTC_2_-_131094701_131094772@1.33.33	GluTTC
71	0	29	3'-tRF	trna13_AlaCGC_2_+_157257281_157257352@59.75.17	AlaCGC
71	0	29	3'-tRF	trna119_AlaCGC_6_-_28641613_28641684@59.75.17	AlaCGC
71	0	29	3'-tRF	trna10_AlaCGC_6_+_26553731_26553802@59.75.17	AlaCGC
71	0	29	3'-tRF	trna8_AlaTGC_12_+_125424512_125424583@59.75.17	AlaTGC
71	0	29	3'-tRF	trna13_AlaTGC_12_-_125406301_125406372@59.75.17	AlaTGC
71	0	29	3'-tRF	trna8_AlaTGC_5_+_180633868_180633939@59.75.17	AlaTGC
71	0	29	3'-tRF	trna66_AlaTGC_6_+_28611222_28611293@59.75.17	AlaTGC
14	2	84	5'-tRF	trna68_AlaAGC_6_+_28687481_28687552@1.29.29	AlaAGC
14	2	84	5'-tRF	trna67_AlaAGC_6_+_28678366_28678437@1.29.29	AlaAGC
14	2	84	5'-tRF	trna65_AlaAGC_6_+_28574933_28575004@1.29.29	AlaAGC
14	2	84	5'-tRF	trna101_AlaAGC_6_-_28831462_28831533@1.29.29	AlaAGC
14	2	84	5'-tRF	trna102_AlaAGC_6_-_28806221_28806292@1.29.29	AlaAGC
14	2	84	5'-tRF	trna70_AlaCGC_6_+_28697092_28697163@1.29.29	AlaCGC
98	0	2	i-tRF	trna131_GlnCTG_6_-_27759135_27759206@27.45.19	GlnCTG
98	0	2	i-tRF	trna112_GlnCTG_1_-_147737382_147737453@27.45.19	GlnCTG
98	0	2	i-tRF	trna28_GlnCTG_1_+_149186125_149186196@27.45.19	GlnCTG
98	0	2	i-tRF	trna15_GlnCTG_1_+_145963304_145963375@27.45.19	GlnCTG
98	0	2	i-tRF	trna19_GlnCTG_1_+_147505038_147505109@27.45.19	GlnCTG
98	0	2	i-tRF	trna146_GlnCTG_6_-_27515531_27515602@27.45.19	GlnCTG
98	0	2	i-tRF	trna7_GlnCTG_15_-_66161400_66161471@27.45.19	GlnCTG
98	0	2	i-tRF	trna3_GlnCTG_17_+_8023070_8023141@27.45.19	GlnCTG
98	0	2	i-tRF	trna1_GlnCTG_6_+_18836402_18836473@27.45.19	GlnCTG
98	0	2	i-tRF	trna49_GlnCTG_6_+_27487308_27487379@27.45.19	GlnCTG
98	0	2	i-tRF	trna99_GlnCTG_6_-_28909378_28909449@27.45.19	GlnCTG
30	0	70	5'-tRF	trnaMT_GlnTTG_MT_-_4329_4400@1.26.26	GlnTTG
30	0	70	5'-tRF	trnalookalike2_GlnTTG_1_-_564879_564950@1.26.26	GlnTTG
73	0	25	5'-tRF	trna68_AlaAGC_6_+_28687481_28687552@1.16.16	AlaAGC
73	0	25	5'-tRF	trna67_AlaAGC_6_+_28678366_28678437@1.16.16	AlaAGC
73	0	25	5'-tRF	trna65_AlaAGC_6_+_28574933_28575004@1.16.16	AlaAGC
73	0	25	5'-tRF	trna101_AlaAGC_6_-_28831462_28831533@1.16.16	AlaAGC
73	0	25	5'-tRF	trna102_AlaAGC_6_-_28806221_28806292@1.16.16	AlaAGC
73	0	25	5'-tRF	trna70_AlaCGC_6_+_28697092_28697163@1.16.16	AlaCGC
73	0	25	5'-tRF	trna18_AlaTGC_11_-_50233879_50233950@1.16.16	AlaTGC
73	0	25	5'-tRF	trna107_AlaTGC_6_-_28770577_28770647@1.16.16	AlaTGC
73	0	25	5'-tRF	trna113_AlaTGC_6_-_28726141_28726212@1.16.16	AlaTGC
73	0	25	5'-tRF	trna104_AlaTGC_6_-_28785012_28785083@1.16.16	AlaTGC
73	0	25	5'-tRF	trna110_AlaTGC_6_-_28757547_28757618@1.16.16	AlaTGC
73	0	25	5'-tRF	trna7_CysGCA_3_-_131947944_131948015@1.16.16	CysGCA
73	0	25	5'-tRF	trna115_ValAAC_6_-_28703206_28703277@1.16.16	ValAAC
32	38	26	3'-tRF	trna86_ValTAC_6_-_156869046_156869120@59.78.20	ValTAC
32	38	26	3'-tRF	trnaMT_LeuTAA_MT_+_3230_3304@59.78.20	LeuTAA
54	0	41	5'-tRF	trna3_AlaAGC_2_+_27274082_27274154@1.18.18	AlaAGC
54	0	41	5'-tRF	trna6_AlaAGC_8_+_67026424_67026496@1.18.18	AlaAGC
95	0	0	3'-tRF	trnaMT_GluTTC_MT_-_14674_14742@50.72.23	GluTTC
95	0	0	3'-tRF	trnalookalike8_GluTTC_5_-_93905172_93905240@50.72.23	GluTTC
0	0	93	i-tRF	trna131_GlnCTG_6_-_27759135_27759206@24.55.32	GlnCTG
0	0	93	i-tRF	trna112_GlnCTG_1_-_147737382_147737453@24.55.32	GlnCTG
0	0	93	i-tRF	trna28_GlnCTG_1_+_149186125_149186196@24.55.32	GlnCTG
0	0	93	i-tRF	trna15_GlnCTG_1_+_145963304_145963375@24.55.32	GlnCTG
0	0	93	i-tRF	trna19_GlnCTG_1_+_147505038_147505109@24.55.32	GlnCTG
0	0	93	i-tRF	trna146_GlnCTG_6_-_27515531_27515602@24.55.32	GlnCTG
0	0	93	i-tRF	trna7_GlnCTG_15_-_66161400_66161471@24.55.32	GlnCTG
0	0	93	i-tRF	trna3_GlnCTG_17_+_8023070_8023141@24.55.32	GlnCTG
0	0	93	i-tRF	trna1_GlnCTG_6_+_18836402_18836473@24.55.32	GlnCTG
0	0	93	i-tRF	trna49_GlnCTG_6_+_27487308_27487379@24.55.32	GlnCTG
0	0	93	i-tRF	trna99_GlnCTG_6_-_28909378_28909449@24.55.32	GlnCTG
92	0	1	i-tRF	trna34_ThrAGT_6_+_27130050_27130123@42.57.16	ThrAGT
92	0	1	i-tRF	trna60_ThrAGT_6_+_27694473_27694546@42.57.16	ThrAGT
92	0	1	i-tRF	trna40_ThrAGT_17_-_8042770_8042843@42.57.16	ThrAGT
92	0	1	i-tRF	trna69_ThrAGT_6_+_28693795_28693868@42.57.16	ThrAGT
92	0	1	i-tRF	trna135_ThrAGT_6_-_27652474_27652547@42.57.16	ThrAGT
92	0	1	i-tRF	trna167_ThrAGT_6_-_26533145_26533218@42.57.16	ThrAGT
92	0	1	i-tRF	trna36_ThrAGT_17_-_8129553_8129626@42.57.16	ThrAGT
92	0	1	i-tRF	trna8_ThrAGT_17_+_8090478_8090551@42.57.16	ThrAGT
92	0	1	i-tRF	trna4_ThrAGT_19_+_33667963_33668036@42.57.16	ThrAGT
92	0	1	i-tRF	trna121_ThrCGT_6_-_28615984_28616057@42.57.16	ThrCGT
92	0	1	i-tRF	trna125_ThrCGT_6_-_28456770_28456843@42.57.16	ThrCGT
92	0	1	i-tRF	trna127_ThrTGT_6_-_28442329_28442402@42.57.16	ThrTGT
93	0	0	i-tRF	trna65_ProAGG_1_-_167684725_167684796@35.54.20	ProAGG
93	0	0	i-tRF	trna9_ProAGG_11_+_75946557_75946628@35.54.20	ProAGG
93	0	0	i-tRF	trna22_ProAGG_14_-_21081560_21081631@35.54.20	ProAGG
93	0	0	i-tRF	trna23_ProAGG_14_-_21077495_21077566@35.54.20	ProAGG
93	0	0	i-tRF	trna29_ProAGG_16_-_3232635_3232706@35.54.20	ProAGG
93	0	0	i-tRF	trna9_ProAGG_16_+_3239634_3239705@35.54.20	ProAGG
93	0	0	i-tRF	trna12_ProAGG_6_+_26555498_26555569@35.54.20	ProAGG
93	0	0	i-tRF	trna2_ProAGG_7_+_128423504_128423575@35.54.20	ProAGG
93	0	0	i-tRF	trna52_ProCGG_1_+_167683962_167684033@35.54.20	ProCGG
93	0	0	i-tRF	trna6_ProCGG_16_+_3222049_3222120@35.54.20	ProCGG
93	0	0	i-tRF	trna37_ProCGG_17_-_8126151_8126222@35.54.20	ProCGG
[truncated: 4,862 more rows]
[truncated: 1 more columns]

## Sheet: CRC
CRC1	CRC2	CRC3	#Type	MINTbase Alternative IDs (GRCh37 assembly-derived)	Amino acid and anticodon
1621	1741	14010	5'-tRF	trna133_GlyCCC_1_-_16872434_16872504@1.31.31	GlyCCC
1621	1741	14010	5'-tRF	trna4_GlyCCC_1_+_17188416_17188486@1.31.31	GlyCCC
1621	1741	14010	5'-tRF	trna18_GlyGCC_16_+_70822597_70822667@1.31.31	GlyGCC
1621	1741	14010	5'-tRF	trna25_GlyGCC_16_-_70812114_70812184@1.31.31	GlyGCC
1621	1741	14010	5'-tRF	trna68_GlyGCC_1_-_161493637_161493707@1.31.31	GlyGCC
1621	1741	14010	5'-tRF	trna19_GlyGCC_16_+_70823410_70823480@1.31.31	GlyGCC
1621	1741	14010	5'-tRF	trna24_GlyGCC_16_-_70812942_70813012@1.31.31	GlyGCC
1621	1741	14010	5'-tRF	trna5_GlyGCC_17_+_8029064_8029134@1.31.31	GlyGCC
1621	1741	14010	5'-tRF	trna19_GlyGCC_2_-_157257659_157257729@1.31.31	GlyGCC
1621	1741	14010	5'-tRF	trna128_GlyGCC_6_-_27870686_27870756@1.31.31	GlyGCC
940	799	11519	5'-tRF	trna133_GlyCCC_1_-_16872434_16872504@1.32.32	GlyCCC
940	799	11519	5'-tRF	trna4_GlyCCC_1_+_17188416_17188486@1.32.32	GlyCCC
940	799	11519	5'-tRF	trna18_GlyGCC_16_+_70822597_70822667@1.32.32	GlyGCC
940	799	11519	5'-tRF	trna25_GlyGCC_16_-_70812114_70812184@1.32.32	GlyGCC
940	799	11519	5'-tRF	trna68_GlyGCC_1_-_161493637_161493707@1.32.32	GlyGCC
940	799	11519	5'-tRF	trna19_GlyGCC_16_+_70823410_70823480@1.32.32	GlyGCC
940	799	11519	5'-tRF	trna24_GlyGCC_16_-_70812942_70813012@1.32.32	GlyGCC
940	799	11519	5'-tRF	trna5_GlyGCC_17_+_8029064_8029134@1.32.32	GlyGCC
940	799	11519	5'-tRF	trna19_GlyGCC_2_-_157257659_157257729@1.32.32	GlyGCC
940	799	11519	5'-tRF	trna128_GlyGCC_6_-_27870686_27870756@1.32.32	GlyGCC
3130	2671	10412	i-tRF	trna3_GlnCTG_12_+_74851182_74851254@27.43.17	GlnCTG
3130	2671	10412	i-tRF	trna22_GlnCTG_1_+_147800937_147801008@27.43.17	GlnCTG
3130	2671	10412	i-tRF	trna131_GlnCTG_6_-_27759135_27759206@27.43.17	GlnCTG
3130	2671	10412	i-tRF	trna112_GlnCTG_1_-_147737382_147737453@27.43.17	GlnCTG
3130	2671	10412	i-tRF	trna28_GlnCTG_1_+_149186125_149186196@27.43.17	GlnCTG
3130	2671	10412	i-tRF	trna15_GlnCTG_1_+_145963304_145963375@27.43.17	GlnCTG
3130	2671	10412	i-tRF	trna19_GlnCTG_1_+_147505038_147505109@27.43.17	GlnCTG
3130	2671	10412	i-tRF	trna146_GlnCTG_6_-_27515531_27515602@27.43.17	GlnCTG
3130	2671	10412	i-tRF	trna7_GlnCTG_15_-_66161400_66161471@27.43.17	GlnCTG
3130	2671	10412	i-tRF	trna3_GlnCTG_17_+_8023070_8023141@27.43.17	GlnCTG
3130	2671	10412	i-tRF	trna1_GlnCTG_6_+_18836402_18836473@27.43.17	GlnCTG
3130	2671	10412	i-tRF	trna49_GlnCTG_6_+_27487308_27487379@27.43.17	GlnCTG
3130	2671	10412	i-tRF	trna99_GlnCTG_6_-_28909378_28909449@27.43.17	GlnCTG
1111	791	6680	5'-tRF	trna133_GlyCCC_1_-_16872434_16872504@1.30.30	GlyCCC
1111	791	6680	5'-tRF	trna4_GlyCCC_1_+_17188416_17188486@1.30.30	GlyCCC
1111	791	6680	5'-tRF	trna18_GlyGCC_16_+_70822597_70822667@1.30.30	GlyGCC
1111	791	6680	5'-tRF	trna25_GlyGCC_16_-_70812114_70812184@1.30.30	GlyGCC
1111	791	6680	5'-tRF	trna68_GlyGCC_1_-_161493637_161493707@1.30.30	GlyGCC
1111	791	6680	5'-tRF	trna19_GlyGCC_16_+_70823410_70823480@1.30.30	GlyGCC
1111	791	6680	5'-tRF	trna24_GlyGCC_16_-_70812942_70813012@1.30.30	GlyGCC
1111	791	6680	5'-tRF	trna5_GlyGCC_17_+_8029064_8029134@1.30.30	GlyGCC
1111	791	6680	5'-tRF	trna19_GlyGCC_2_-_157257659_157257729@1.30.30	GlyGCC
1111	791	6680	5'-tRF	trna128_GlyGCC_6_-_27870686_27870756@1.30.30	GlyGCC
1294	843	5042	5'-half	trna59_GluCTC_1_+_249168447_249168518@1.33.33	GluCTC
1294	843	5042	5'-half	trna116_GluCTC_1_-_145399233_145399304@1.33.33	GluCTC
1294	843	5042	5'-half	trna71_GluCTC_1_-_161439189_161439260@1.33.33	GluCTC
1294	843	5042	5'-half	trna74_GluCTC_1_-_161431809_161431880@1.33.33	GluCTC
1294	843	5042	5'-half	trna77_GluCTC_1_-_161424398_161424469@1.33.33	GluCTC
1294	843	5042	5'-half	trna80_GluCTC_1_-_161417018_161417089@1.33.33	GluCTC
1294	843	5042	5'-half	trna77_GluCTC_6_+_28949976_28950047@1.33.33	GluCTC
1294	843	5042	5'-half	trna87_GluCTC_6_-_126101393_126101464@1.33.33	GluCTC
223	484	4306	5'-tRF	trna59_GluCTC_1_+_249168447_249168518@1.31.31	GluCTC
223	484	4306	5'-tRF	trna116_GluCTC_1_-_145399233_145399304@1.31.31	GluCTC
223	484	4306	5'-tRF	trna71_GluCTC_1_-_161439189_161439260@1.31.31	GluCTC
223	484	4306	5'-tRF	trna74_GluCTC_1_-_161431809_161431880@1.31.31	GluCTC
223	484	4306	5'-tRF	trna77_GluCTC_1_-_161424398_161424469@1.31.31	GluCTC
223	484	4306	5'-tRF	trna80_GluCTC_1_-_161417018_161417089@1.31.31	GluCTC
223	484	4306	5'-tRF	trna77_GluCTC_6_+_28949976_28950047@1.31.31	GluCTC
223	484	4306	5'-tRF	trna87_GluCTC_6_-_126101393_126101464@1.31.31	GluCTC
34	33	3477	5'-tRF	trna35_GlyGCC_1_+_161413094_161413164@1.31.31	GlyGCC
34	33	3477	5'-tRF	trna37_GlyGCC_1_+_161420467_161420537@1.31.31	GlyGCC
34	33	3477	5'-tRF	trna39_GlyGCC_1_+_161427898_161427968@1.31.31	GlyGCC
34	33	3477	5'-tRF	trna41_GlyGCC_1_+_161435258_161435328@1.31.31	GlyGCC
34	33	3477	5'-tRF	trna2_GlyGCC_21_-_18827107_18827177@1.31.31	GlyGCC
271	39	2293	5'-tRF	trna59_GluCTC_1_+_249168447_249168518@1.30.30	GluCTC
271	39	2293	5'-tRF	trna116_GluCTC_1_-_145399233_145399304@1.30.30	GluCTC
271	39	2293	5'-tRF	trna71_GluCTC_1_-_161439189_161439260@1.30.30	GluCTC
271	39	2293	5'-tRF	trna74_GluCTC_1_-_161431809_161431880@1.30.30	GluCTC
271	39	2293	5'-tRF	trna77_GluCTC_1_-_161424398_161424469@1.30.30	GluCTC
271	39	2293	5'-tRF	trna80_GluCTC_1_-_161417018_161417089@1.30.30	GluCTC
271	39	2293	5'-tRF	trna77_GluCTC_6_+_28949976_28950047@1.30.30	GluCTC
271	39	2293	5'-tRF	trna87_GluCTC_6_-_126101393_126101464@1.30.30	GluCTC
1520	1489	2235	5'-tRF	trna18_GlyGCC_16_+_70822597_70822667@1.33.33	GlyGCC
1520	1489	2235	5'-tRF	trna25_GlyGCC_16_-_70812114_70812184@1.33.33	GlyGCC
1520	1489	2235	5'-tRF	trna68_GlyGCC_1_-_161493637_161493707@1.33.33	GlyGCC
1520	1489	2235	5'-tRF	trna19_GlyGCC_16_+_70823410_70823480@1.33.33	GlyGCC
1520	1489	2235	5'-tRF	trna24_GlyGCC_16_-_70812942_70813012@1.33.33	GlyGCC
1520	1489	2235	5'-tRF	trna5_GlyGCC_17_+_8029064_8029134@1.33.33	GlyGCC
1520	1489	2235	5'-tRF	trna19_GlyGCC_2_-_157257659_157257729@1.33.33	GlyGCC
1520	1489	2235	5'-tRF	trna128_GlyGCC_6_-_27870686_27870756@1.33.33	GlyGCC
125	335	2156	5'-half	trna59_GluCTC_1_+_249168447_249168518@1.32.32	GluCTC
125	335	2156	5'-half	trna116_GluCTC_1_-_145399233_145399304@1.32.32	GluCTC
125	335	2156	5'-half	trna71_GluCTC_1_-_161439189_161439260@1.32.32	GluCTC
125	335	2156	5'-half	trna74_GluCTC_1_-_161431809_161431880@1.32.32	GluCTC
125	335	2156	5'-half	trna77_GluCTC_1_-_161424398_161424469@1.32.32	GluCTC
125	335	2156	5'-half	trna80_GluCTC_1_-_161417018_161417089@1.32.32	GluCTC
125	335	2156	5'-half	trna77_GluCTC_6_+_28949976_28950047@1.32.32	GluCTC
125	335	2156	5'-half	trna87_GluCTC_6_-_126101393_126101464@1.32.32	GluCTC
245	6	1584	5'-half	trna136_ValAAC_6_-_27648885_27648957@1.32.32	ValAAC
245	6	1584	5'-half	trna139_ValAAC_6_-_27618707_27618779@1.32.32	ValAAC
245	6	1584	5'-half	trna2_ValAAC_3_+_169490018_169490090@1.32.32	ValAAC
245	6	1584	5'-half	trna12_ValAAC_5_-_180645270_180645342@1.32.32	ValAAC
245	6	1584	5'-half	trna4_ValAAC_5_+_180591154_180591226@1.32.32	ValAAC
245	6	1584	5'-half	trna5_ValAAC_5_+_180596610_180596682@1.32.32	ValAAC
245	6	1584	5'-half	trna132_ValAAC_6_-_27721179_27721251@1.32.32	ValAAC
245	6	1584	5'-half	trna90_ValCAC_1_-_149684088_149684161@1.32.32	ValCAC
245	6	1584	5'-half	trna98_ValCAC_1_-_149298555_149298627@1.32.32	ValCAC
245	6	1584	5'-half	trna85_ValCAC_1_-_161369490_161369562@1.32.32	ValCAC
245	6	1584	5'-half	trna10_ValCAC_5_-_180649395_180649467@1.32.32	ValCAC
245	6	1584	5'-half	trna18_ValCAC_5_-_180529253_180529325@1.32.32	ValCAC
245	6	1584	5'-half	trna2_ValCAC_5_+_180524070_180524142@1.32.32	ValCAC
245	6	1584	5'-half	trna6_ValCAC_5_+_180600650_180600722@1.32.32	ValCAC
245	6	1584	5'-half	trna9_ValCAC_6_+_26538282_26538354@1.32.32	ValCAC
56	1433	1567	5'-tRF	trna120_AlaAGC_6_-_28626014_28626085@1.18.18	AlaAGC
56	1433	1567	5'-tRF	trna13_AlaCGC_2_+_157257281_157257352@1.18.18	AlaCGC
56	1433	1567	5'-tRF	trna119_AlaCGC_6_-_28641613_28641684@1.18.18	AlaCGC
56	1433	1567	5'-tRF	trna10_AlaCGC_6_+_26553731_26553802@1.18.18	AlaCGC
56	1433	1567	5'-tRF	trna8_AlaTGC_12_+_125424512_125424583@1.18.18	AlaTGC
56	1433	1567	5'-tRF	trna13_AlaTGC_12_-_125406301_125406372@1.18.18	AlaTGC
56	1433	1567	5'-tRF	trna8_AlaTGC_5_+_180633868_180633939@1.18.18	AlaTGC
56	1433	1567	5'-tRF	trna66_AlaTGC_6_+_28611222_28611293@1.18.18	AlaTGC
52	16	1405	5'-half	trna35_GlyGCC_1_+_161413094_161413164@1.33.33	GlyGCC
52	16	1405	5'-half	trna37_GlyGCC_1_+_161420467_161420537@1.33.33	GlyGCC
52	16	1405	5'-half	trna39_GlyGCC_1_+_161427898_161427968@1.33.33	GlyGCC
52	16	1405	5'-half	trna41_GlyGCC_1_+_161435258_161435328@1.33.33	GlyGCC
52	16	1405	5'-half	trna2_GlyGCC_21_-_18827107_18827177@1.33.33	GlyGCC
1648	481	989	5'-tRF	trna133_GlyCCC_1_-_16872434_16872504@1.28.28	GlyCCC
1648	481	989	5'-tRF	trna4_GlyCCC_1_+_17188416_17188486@1.28.28	GlyCCC
1648	481	989	5'-tRF	trna18_GlyGCC_16_+_70822597_70822667@1.28.28	GlyGCC
1648	481	989	5'-tRF	trna25_GlyGCC_16_-_70812114_70812184@1.28.28	GlyGCC
1648	481	989	5'-tRF	trna68_GlyGCC_1_-_161493637_161493707@1.28.28	GlyGCC
1648	481	989	5'-tRF	trna19_GlyGCC_16_+_70823410_70823480@1.28.28	GlyGCC
1648	481	989	5'-tRF	trna24_GlyGCC_16_-_70812942_70813012@1.28.28	GlyGCC
1648	481	989	5'-tRF	trna5_GlyGCC_17_+_8029064_8029134@1.28.28	GlyGCC
1648	481	989	5'-tRF	trna19_GlyGCC_2_-_157257659_157257729@1.28.28	GlyGCC
1648	481	989	5'-tRF	trna128_GlyGCC_6_-_27870686_27870756@1.28.28	GlyGCC
2	425	978	5'-tRF	trnaMT_ValTAC_MT_+_1602_1670@1.16.16	ValTAC
0	0	976	5'-half	trna152_ValCAC_6_-_27248049_27248121@1.32.32	ValCAC
0	3	934	5'-half	trna3_GluTTC_13_-_45492062_45492133@1.35.35	GluTTC
0	3	934	5'-half	trna11_GluTTC_15_-_26327381_26327452@1.35.35	GluTTC
3	183	932	5'-half	trna3_GluTTC_13_-_45492062_45492133@1.33.33	GluTTC
3	183	932	5'-half	trna11_GluTTC_15_-_26327381_26327452@1.33.33	GluTTC
690	12	914	5'-tRF	trna111_HisGTG_1_-_147774845_147774916@-1G.31.32	HisGTG
690	12	914	5'-tRF	trna118_HisGTG_1_-_145396881_145396952@-1G.31.32	HisGTG
690	12	914	5'-tRF	trna16_HisGTG_1_+_146544773_146544844@-1G.31.32	HisGTG
690	12	914	5'-tRF	trna21_HisGTG_1_+_147753471_147753542@-1G.31.32	HisGTG
690	12	914	5'-tRF	trna1_HisGTG_15_+_45493349_45493420@-1G.31.32	HisGTG
690	12	914	5'-tRF	trna8_HisGTG_15_-_45492611_45492682@-1G.31.32	HisGTG
690	12	914	5'-tRF	trna9_HisGTG_15_-_45490804_45490875@-1G.31.32	HisGTG
690	12	914	5'-tRF	trna33_HisGTG_6_+_27125906_27125977@-1G.31.32	HisGTG
690	12	914	5'-tRF	trna7_HisGTG_9_-_14433938_14434009@-1G.31.32	HisGTG
487	258	900	5'-tRF	trna59_GluCTC_1_+_249168447_249168518@1.29.29	GluCTC
487	258	900	5'-tRF	trna116_GluCTC_1_-_145399233_145399304@1.29.29	GluCTC
487	258	900	5'-tRF	trna71_GluCTC_1_-_161439189_161439260@1.29.29	GluCTC
487	258	900	5'-tRF	trna74_GluCTC_1_-_161431809_161431880@1.29.29	GluCTC
487	258	900	5'-tRF	trna77_GluCTC_1_-_161424398_161424469@1.29.29	GluCTC
487	258	900	5'-tRF	trna80_GluCTC_1_-_161417018_161417089@1.29.29	GluCTC
487	258	900	5'-tRF	trna77_GluCTC_6_+_28949976_28950047@1.29.29	GluCTC
487	258	900	5'-tRF	trna87_GluCTC_6_-_126101393_126101464@1.29.29	GluCTC
5	637	835	i-tRF	trna22_GlnCTG_1_+_147800937_147801008@21.43.23	GlnCTG
5	637	835	i-tRF	trna131_GlnCTG_6_-_27759135_27759206@21.43.23	GlnCTG
5	637	835	i-tRF	trna112_GlnCTG_1_-_147737382_147737453@21.43.23	GlnCTG
5	637	835	i-tRF	trna28_GlnCTG_1_+_149186125_149186196@21.43.23	GlnCTG
5	637	835	i-tRF	trna15_GlnCTG_1_+_145963304_145963375@21.43.23	GlnCTG
5	637	835	i-tRF	trna19_GlnCTG_1_+_147505038_147505109@21.43.23	GlnCTG
5	637	835	i-tRF	trna146_GlnCTG_6_-_27515531_27515602@21.43.23	GlnCTG
5	637	835	i-tRF	trna7_GlnCTG_15_-_66161400_66161471@21.43.23	GlnCTG
5	637	835	i-tRF	trna3_GlnCTG_17_+_8023070_8023141@21.43.23	GlnCTG
5	637	835	i-tRF	trna1_GlnCTG_6_+_18836402_18836473@21.43.23	GlnCTG
5	637	835	i-tRF	trna49_GlnCTG_6_+_27487308_27487379@21.43.23	GlnCTG
5	637	835	i-tRF	trna99_GlnCTG_6_-_28909378_28909449@21.43.23	GlnCTG
6	1277	4	i-tRF	trna61_MetCAT_6_+_27745664_27745735@16.31.16	MetCAT
3	346	830	5'-tRF	trna59_GluCTC_1_+_249168447_249168518@1.17.17	GluCTC
3	346	830	5'-tRF	trna116_GluCTC_1_-_145399233_145399304@1.17.17	GluCTC
3	346	830	5'-tRF	trna71_GluCTC_1_-_161439189_161439260@1.17.17	GluCTC
3	346	830	5'-tRF	trna74_GluCTC_1_-_161431809_161431880@1.17.17	GluCTC
3	346	830	5'-tRF	trna77_GluCTC_1_-_161424398_161424469@1.17.17	GluCTC
3	346	830	5'-tRF	trna80_GluCTC_1_-_161417018_161417089@1.17.17	GluCTC
3	346	830	5'-tRF	trna77_GluCTC_6_+_28949976_28950047@1.17.17	GluCTC
3	346	830	5'-tRF	trna87_GluCTC_6_-_126101393_126101464@1.17.17	GluCTC
3	346	830	5'-tRF	trna94_GluTTC_1_-_149664355_149664427@1.17.17	GluTTC
3	346	830	5'-tRF	trna134_GluTTC_1_-_16861774_16861845@1.17.17	GluTTC
3	346	830	5'-tRF	trna84_GluTTC_1_-_161391883_161391954@1.17.17	GluTTC
3	346	830	5'-tRF	trna5_GluTTC_1_+_17199078_17199149@1.17.17	GluTTC
1	1	824	5'-half	trna152_ValCAC_6_-_27248049_27248121@1.33.33	ValCAC
6	1277	4	i-tRF	trna32_MetCAT_1_+_153643726_153643797@16.31.16	MetCAT
6	1277	4	i-tRF	trna20_MetCAT_17_-_80452597_80452668@16.31.16	MetCAT
6	1277	4	i-tRF	trna129_MetCAT_6_-_27870271_27870342@16.31.16	MetCAT
6	1277	4	i-tRF	trna142_MetCAT_6_-_27560600_27560671@16.31.16	MetCAT
6	1277	4	i-tRF	trna150_MetCAT_6_-_27300764_27300835@16.31.16	MetCAT
6	1277	4	i-tRF	trna169_MetCAT_6_-_26330529_26330600@16.31.16	MetCAT
6	1277	4	i-tRF	trna171_MetCAT_6_-_26313352_26313423@16.31.16	MetCAT
6	1277	4	i-tRF	trna2_MetCAT_6_+_26286754_26286825@16.31.16	MetCAT
6	1277	4	i-tRF	trna151_ThrCGT_6_-_27271568_27271639@16.31.16	ThrCGT
187	269	540	i-tRF	trna22_GlnCTG_1_+_147800937_147801008@24.41.18	GlnCTG
187	269	540	i-tRF	trna131_GlnCTG_6_-_27759135_27759206@24.41.18	GlnCTG
187	269	540	i-tRF	trna42_GlnCTG_6_+_27263212_27263283@24.41.18	GlnCTG
187	269	540	i-tRF	trna112_GlnCTG_1_-_147737382_147737453@24.41.18	GlnCTG
187	269	540	i-tRF	trna28_GlnCTG_1_+_149186125_149186196@24.41.18	GlnCTG
187	269	540	i-tRF	trna15_GlnCTG_1_+_145963304_145963375@24.41.18	GlnCTG
187	269	540	i-tRF	trna19_GlnCTG_1_+_147505038_147505109@24.41.18	GlnCTG
187	269	540	i-tRF	trna146_GlnCTG_6_-_27515531_27515602@24.41.18	GlnCTG
187	269	540	i-tRF	trna7_GlnCTG_15_-_66161400_66161471@24.41.18	GlnCTG
187	269	540	i-tRF	trna3_GlnCTG_17_+_8023070_8023141@24.41.18	GlnCTG
187	269	540	i-tRF	trna1_GlnCTG_6_+_18836402_18836473@24.41.18	GlnCTG
187	269	540	i-tRF	trna49_GlnCTG_6_+_27487308_27487379@24.41.18	GlnCTG
187	269	540	i-tRF	trna99_GlnCTG_6_-_28909378_28909449@24.41.18	GlnCTG
0	0	891	i-tRF	trnaMT_AspGTC_MT_+_7518_7585@32.63.32	AspGTC
1	1	820	i-tRF	trna22_GlnCTG_1_+_147800937_147801008@26.41.16	GlnCTG
1	1	820	i-tRF	trna131_GlnCTG_6_-_27759135_27759206@26.41.16	GlnCTG
1	1	820	i-tRF	trna42_GlnCTG_6_+_27263212_27263283@26.41.16	GlnCTG
1	0	754	5'-half	trna111_HisGTG_1_-_147774845_147774916@-1G.32.33	HisGTG
1	0	754	5'-half	trna118_HisGTG_1_-_145396881_145396952@-1G.32.33	HisGTG
1	0	754	5'-half	trna16_HisGTG_1_+_146544773_146544844@-1G.32.33	HisGTG
1	0	754	5'-half	trna21_HisGTG_1_+_147753471_147753542@-1G.32.33	HisGTG
1	0	754	5'-half	trna1_HisGTG_15_+_45493349_45493420@-1G.32.33	HisGTG
1	0	754	5'-half	trna8_HisGTG_15_-_45492611_45492682@-1G.32.33	HisGTG
1	0	754	5'-half	trna9_HisGTG_15_-_45490804_45490875@-1G.32.33	HisGTG
1	0	754	5'-half	trna33_HisGTG_6_+_27125906_27125977@-1G.32.33	HisGTG
1	0	754	5'-half	trna7_HisGTG_9_-_14433938_14434009@-1G.32.33	HisGTG
0	0	735	3'-tRF	trna92_PheGAA_1_-_149672905_149672976@49.74.26	PheGAA				3'-half	13	0.226284
0	0	735	3'-tRF	trna100_PheGAA_1_-_149287359_149287430@49.74.26	PheGAA
0	0	735	3'-tRF	trna116_GluCTC_1_-_145399233_145399304@49.74.26	GluCTC
0	0	735	3'-tRF	trna71_GluCTC_1_-_161439189_161439260@49.74.26	GluCTC	i-tRF	46.98		GlyGCC	10.4475
0	0	735	3'-tRF	trna74_GluCTC_1_-_161431809_161431880@49.74.26	GluCTC	5'-tRF	29.6954		HisGTG	14.2608
0	0	735	3'-tRF	trna77_GluCTC_1_-_161424398_161424469@49.74.26	GluCTC	3'-tRF	16.832		GluCTC	12.4499
0	0	735	3'-tRF	trna80_GluCTC_1_-_161417018_161417089@49.74.26	GluCTC	5'-half	6.26632		GlnCTG	6.44263
0	0	735	3'-tRF	trna77_GluCTC_6_+_28949976_28950047@49.74.26	GluCTC	3'-half	0.226284		others	56.3991
0	0	735	3'-tRF	trna87_GluCTC_6_-_126101393_126101464@49.74.26	GluCTC
0	0	735	3'-tRF	trna134_GluTTC_1_-_16861774_16861845@49.74.26	GluTTC
0	0	735	3'-tRF	trna84_GluTTC_1_-_161391883_161391954@49.74.26	GluTTC
455	4672	727	5'-tRF	trna111_HisGTG_1_-_147774845_147774916@-1G.36.37	HisGTG
455	4672	727	5'-tRF	trna118_HisGTG_1_-_145396881_145396952@-1G.36.37	HisGTG
455	4672	727	5'-tRF	trna16_HisGTG_1_+_146544773_146544844@-1G.36.37	HisGTG
455	4672	727	5'-tRF	trna21_HisGTG_1_+_147753471_147753542@-1G.36.37	HisGTG
455	4672	727	5'-tRF	trna1_HisGTG_15_+_45493349_45493420@-1G.36.37	HisGTG
455	4672	727	5'-tRF	trna8_HisGTG_15_-_45492611_45492682@-1G.36.37	HisGTG
455	4672	727	5'-tRF	trna9_HisGTG_15_-_45490804_45490875@-1G.36.37	HisGTG
455	4672	727	5'-tRF	trna33_HisGTG_6_+_27125906_27125977@-1G.36.37	HisGTG
455	4672	727	5'-tRF	trna7_HisGTG_9_-_14433938_14434009@-1G.36.37	HisGTG
110	25	605	5'-half	trna59_GluCTC_1_+_249168447_249168518@1.35.35	GluCTC
110	25	605	5'-half	trna116_GluCTC_1_-_145399233_145399304@1.35.35	GluCTC
110	25	605	5'-half	trna71_GluCTC_1_-_161439189_161439260@1.35.35	GluCTC
110	25	605	5'-half	trna74_GluCTC_1_-_161431809_161431880@1.35.35	GluCTC
110	25	605	5'-half	trna77_GluCTC_1_-_161424398_161424469@1.35.35	GluCTC
110	25	605	5'-half	trna80_GluCTC_1_-_161417018_161417089@1.35.35	GluCTC
110	25	605	5'-half	trna77_GluCTC_6_+_28949976_28950047@1.35.35	GluCTC
110	25	605	5'-half	trna87_GluCTC_6_-_126101393_126101464@1.35.35	GluCTC
11	855	600	5'-tRF	trna62_SerGCT_6_+_28180815_28180896@1.18.18	SerGCT
11	855	600	5'-tRF	trna10_SerGCT_15_-_40886023_40886104@1.18.18	SerGCT
11	855	600	5'-tRF	trna7_SerGCT_17_+_8090184_8090265@1.18.18	SerGCT
11	855	600	5'-tRF	trna123_SerGCT_6_-_28565117_28565198@1.18.18	SerGCT
11	855	600	5'-tRF	trna8_SerGCT_11_+_66115591_66115672@1.18.18	SerGCT
11	855	600	5'-tRF	trna43_SerGCT_6_+_27265775_27265856@1.18.18	SerGCT
11	855	600	5'-tRF	trna31_SerGCT_6_+_27065085_27065166@1.18.18	SerGCT
1	1	820	i-tRF	trna112_GlnCTG_1_-_147737382_147737453@26.41.16	GlnCTG
1	1	820	i-tRF	trna28_GlnCTG_1_+_149186125_149186196@26.41.16	GlnCTG
1	1	820	i-tRF	trna15_GlnCTG_1_+_145963304_145963375@26.41.16	GlnCTG
1	1	820	i-tRF	trna19_GlnCTG_1_+_147505038_147505109@26.41.16	GlnCTG
1	1	820	i-tRF	trna146_GlnCTG_6_-_27515531_27515602@26.41.16	GlnCTG
1	1	820	i-tRF	trna7_GlnCTG_15_-_66161400_66161471@26.41.16	GlnCTG
1	1	820	i-tRF	trna3_GlnCTG_17_+_8023070_8023141@26.41.16	GlnCTG
1	1	820	i-tRF	trna1_GlnCTG_6_+_18836402_18836473@26.41.16	GlnCTG
1	1	820	i-tRF	trna49_GlnCTG_6_+_27487308_27487379@26.41.16	GlnCTG
1	1	820	i-tRF	trna99_GlnCTG_6_-_28909378_28909449@26.41.16	GlnCTG
3	3	771	i-tRF	trna22_GlnCTG_1_+_147800937_147801008@21.36.16	GlnCTG
3	3	771	i-tRF	trna131_GlnCTG_6_-_27759135_27759206@21.36.16	GlnCTG
3	3	771	i-tRF	trna42_GlnCTG_6_+_27263212_27263283@21.36.16	GlnCTG
1	47	539	5'-half	trna35_GlyGCC_1_+_161413094_161413164@1.32.32	GlyGCC
1	47	539	5'-half	trna37_GlyGCC_1_+_161420467_161420537@1.32.32	GlyGCC
1	47	539	5'-half	trna39_GlyGCC_1_+_161427898_161427968@1.32.32	GlyGCC
1	47	539	5'-half	trna41_GlyGCC_1_+_161435258_161435328@1.32.32	GlyGCC
1	47	539	5'-half	trna2_GlyGCC_21_-_18827107_18827177@1.32.32	GlyGCC
12	9	534	5'-tRF	trna18_GlyGCC_16_+_70822597_70822667@1.35.35	GlyGCC
12	9	534	5'-tRF	trna25_GlyGCC_16_-_70812114_70812184@1.35.35	GlyGCC
12	9	534	5'-tRF	trna68_GlyGCC_1_-_161493637_161493707@1.35.35	GlyGCC
12	9	534	5'-tRF	trna19_GlyGCC_16_+_70823410_70823480@1.35.35	GlyGCC
12	9	534	5'-tRF	trna24_GlyGCC_16_-_70812942_70813012@1.35.35	GlyGCC
12	9	534	5'-tRF	trna5_GlyGCC_17_+_8029064_8029134@1.35.35	GlyGCC
12	9	534	5'-tRF	trna19_GlyGCC_2_-_157257659_157257729@1.35.35	GlyGCC
12	9	534	5'-tRF	trna128_GlyGCC_6_-_27870686_27870756@1.35.35	GlyGCC
0	0	477	5'-half	trna10_LysCTT_16_+_3241501_3241573@1.33.33	LysCTT
0	0	477	5'-half	trna13_LysCTT_14_-_58706613_58706685@1.33.33	LysCTT
0	0	477	5'-half	trna2_LysCTT_15_+_79152904_79152976@1.33.33	LysCTT
14	10	476	5'-tRF	trna35_GlyGCC_1_+_161413094_161413164@1.30.30	GlyGCC
14	10	476	5'-tRF	trna37_GlyGCC_1_+_161420467_161420537@1.30.30	GlyGCC
14	10	476	5'-tRF	trna39_GlyGCC_1_+_161427898_161427968@1.30.30	GlyGCC
14	10	476	5'-tRF	trna41_GlyGCC_1_+_161435258_161435328@1.30.30	GlyGCC
14	10	476	5'-tRF	trna2_GlyGCC_21_-_18827107_18827177@1.30.30	GlyGCC
3	3	771	i-tRF	trna112_GlnCTG_1_-_147737382_147737453@21.36.16	GlnCTG
3	3	771	i-tRF	trna28_GlnCTG_1_+_149186125_149186196@21.36.16	GlnCTG
3	3	771	i-tRF	trna15_GlnCTG_1_+_145963304_145963375@21.36.16	GlnCTG
3	3	771	i-tRF	trna19_GlnCTG_1_+_147505038_147505109@21.36.16	GlnCTG
3	3	771	i-tRF	trna146_GlnCTG_6_-_27515531_27515602@21.36.16	GlnCTG
3	3	771	i-tRF	trna7_GlnCTG_15_-_66161400_66161471@21.36.16	GlnCTG
3	3	771	i-tRF	trna3_GlnCTG_17_+_8023070_8023141@21.36.16	GlnCTG
3	3	771	i-tRF	trna1_GlnCTG_6_+_18836402_18836473@21.36.16	GlnCTG
273	43	406	5'-half	trna119_LysCTT_1_-_145395522_145395594@1.33.33	LysCTT
273	43	406	5'-half	trna7_LysCTT_16_+_3225692_3225764@1.33.33	LysCTT
273	43	406	5'-half	trna11_LysCTT_5_-_180648979_180649051@1.33.33	LysCTT
273	43	406	5'-half	trna9_LysCTT_5_+_180634755_180634827@1.33.33	LysCTT
273	43	406	5'-half	trna13_LysCTT_6_+_26556774_26556846@1.33.33	LysCTT
3	3	771	i-tRF	trna49_GlnCTG_6_+_27487308_27487379@21.36.16	GlnCTG
3	3	771	i-tRF	trna99_GlnCTG_6_-_28909378_28909449@21.36.16	GlnCTG
4	573	3	i-tRF	trna34_GlyCCC_16_-_686736_686806@36.55.20	GlyCCC
4	573	3	i-tRF	trna27_GlyCCC_2_-_70476123_70476193@36.55.20	GlyCCC
2	1	388	5'-half	trna136_ValAAC_6_-_27648885_27648957@1.33.33	ValAAC
2	1	388	5'-half	trna139_ValAAC_6_-_27618707_27618779@1.33.33	ValAAC
2	1	388	5'-half	trna2_ValAAC_3_+_169490018_169490090@1.33.33	ValAAC
2	1	388	5'-half	trna12_ValAAC_5_-_180645270_180645342@1.33.33	ValAAC
2	1	388	5'-half	trna4_ValAAC_5_+_180591154_180591226@1.33.33	ValAAC
2	1	388	5'-half	trna5_ValAAC_5_+_180596610_180596682@1.33.33	ValAAC
2	1	388	5'-half	trna132_ValAAC_6_-_27721179_27721251@1.33.33	ValAAC
2	1	388	5'-half	trna90_ValCAC_1_-_149684088_149684161@1.33.33	ValCAC
2	1	388	5'-half	trna98_ValCAC_1_-_149298555_149298627@1.33.33	ValCAC
2	1	388	5'-half	trna85_ValCAC_1_-_161369490_161369562@1.33.33	ValCAC
2	1	388	5'-half	trna10_ValCAC_5_-_180649395_180649467@1.33.33	ValCAC
2	1	388	5'-half	trna18_ValCAC_5_-_180529253_180529325@1.33.33	ValCAC
2	1	388	5'-half	trna2_ValCAC_5_+_180524070_180524142@1.33.33	ValCAC
2	1	388	5'-half	trna6_ValCAC_5_+_180600650_180600722@1.33.33	ValCAC
2	1	388	5'-half	trna9_ValCAC_6_+_26538282_26538354@1.33.33	ValCAC
3	187	361	i-tRF	trna61_MetCAT_6_+_27745664_27745735@16.32.17	MetCAT
3	187	361	i-tRF	trna32_MetCAT_1_+_153643726_153643797@16.32.17	MetCAT
3	187	361	i-tRF	trna20_MetCAT_17_-_80452597_80452668@16.32.17	MetCAT
3	187	361	i-tRF	trna129_MetCAT_6_-_27870271_27870342@16.32.17	MetCAT
3	187	361	i-tRF	trna142_MetCAT_6_-_27560600_27560671@16.32.17	MetCAT
3	187	361	i-tRF	trna150_MetCAT_6_-_27300764_27300835@16.32.17	MetCAT
3	187	361	i-tRF	trna169_MetCAT_6_-_26330529_26330600@16.32.17	MetCAT
3	187	361	i-tRF	trna171_MetCAT_6_-_26313352_26313423@16.32.17	MetCAT
3	187	361	i-tRF	trna2_MetCAT_6_+_26286754_26286825@16.32.17	MetCAT
3	187	361	i-tRF	trna151_ThrCGT_6_-_27271568_27271639@16.32.17	ThrCGT
16	467	19	i-tRF	trna10_GluCTC_3_-_103879524_103879595@21.40.20	GluCTC
6	1732	360	5'-tRF	trna66_LeuCAA_1_-_161581736_161581819@1.16.16	LeuCAA
6	1732	360	5'-tRF	trna17_LeuCAG_16_+_57333863_57333945@1.16.16	LeuCAG
6	1732	360	5'-tRF	trna26_LeuCAG_16_-_57334392_57334474@1.16.16	LeuCAG
6	1732	360	5'-tRF	trna34_LeuCAG_1_+_161411323_161411405@1.16.16	LeuCAG
6	1732	360	5'-tRF	trna36_LeuCAG_1_+_161418741_161418823@1.16.16	LeuCAG
6	1732	360	5'-tRF	trna38_LeuCAG_1_+_161426122_161426204@1.16.16	LeuCAG
6	1732	360	5'-tRF	trna40_LeuCAG_1_+_161433532_161433614@1.16.16	LeuCAG
6	1732	360	5'-tRF	trna42_LeuCAG_1_+_161440913_161440995@1.16.16	LeuCAG
6	1732	360	5'-tRF	trna67_LeuCAG_1_-_161500132_161500214@1.16.16	LeuCAG
6	1732	360	5'-tRF	trna7_LeuCAG_6_+_26521436_26521518@1.16.16	LeuCAG
4	11	353	5'-tRF	trna35_GlyGCC_1_+_161413094_161413164@1.29.29	GlyGCC
4	11	353	5'-tRF	trna37_GlyGCC_1_+_161420467_161420537@1.29.29	GlyGCC
4	11	353	5'-tRF	trna39_GlyGCC_1_+_161427898_161427968@1.29.29	GlyGCC
4	11	353	5'-tRF	trna41_GlyGCC_1_+_161435258_161435328@1.29.29	GlyGCC
4	11	353	5'-tRF	trna2_GlyGCC_21_-_18827107_18827177@1.29.29	GlyGCC
9	186	326	5'-half	trna111_HisGTG_1_-_147774845_147774916@-1G.34.35	HisGTG
9	186	326	5'-half	trna118_HisGTG_1_-_145396881_145396952@-1G.34.35	HisGTG
9	186	326	5'-half	trna16_HisGTG_1_+_146544773_146544844@-1G.34.35	HisGTG
9	186	326	5'-half	trna21_HisGTG_1_+_147753471_147753542@-1G.34.35	HisGTG
9	186	326	5'-half	trna1_HisGTG_15_+_45493349_45493420@-1G.34.35	HisGTG
9	186	326	5'-half	trna8_HisGTG_15_-_45492611_45492682@-1G.34.35	HisGTG
9	186	326	5'-half	trna9_HisGTG_15_-_45490804_45490875@-1G.34.35	HisGTG
9	186	326	5'-half	trna33_HisGTG_6_+_27125906_27125977@-1G.34.35	HisGTG
9	186	326	5'-half	trna7_HisGTG_9_-_14433938_14434009@-1G.34.35	HisGTG
16	467	19	i-tRF	trna59_GluCTC_1_+_249168447_249168518@21.40.20	GluCTC
248	5	297	5'-half	trna65_ProAGG_1_-_167684725_167684796@1.31.31	ProAGG
248	5	297	5'-half	trna9_ProAGG_11_+_75946557_75946628@1.31.31	ProAGG
248	5	297	5'-half	trna22_ProAGG_14_-_21081560_21081631@1.31.31	ProAGG
248	5	297	5'-half	trna23_ProAGG_14_-_21077495_21077566@1.31.31	ProAGG
248	5	297	5'-half	trna29_ProAGG_16_-_3232635_3232706@1.31.31	ProAGG
248	5	297	5'-half	trna9_ProAGG_16_+_3239634_3239705@1.31.31	ProAGG
248	5	297	5'-half	trna12_ProAGG_6_+_26555498_26555569@1.31.31	ProAGG
248	5	297	5'-half	trna2_ProAGG_7_+_128423504_128423575@1.31.31	ProAGG
248	5	297	5'-half	trna11_ProAGG_16_+_3241989_3242060@1.31.31	ProAGG
248	5	297	5'-half	trna30_ProCGG_6_+_27059521_27059592@1.31.31	ProCGG
248	5	297	5'-half	trna52_ProCGG_1_+_167683962_167684033@1.31.31	ProCGG
248	5	297	5'-half	trna6_ProCGG_16_+_3222049_3222120@1.31.31	ProCGG
248	5	297	5'-half	trna37_ProCGG_17_-_8126151_8126222@1.31.31	ProCGG
248	5	297	5'-half	trna6_ProTGG_14_+_21152175_21152246@1.31.31	ProTGG
248	5	297	5'-half	trna28_ProTGG_16_-_3234133_3234204@1.31.31	ProTGG
248	5	297	5'-half	trna3_ProTGG_16_+_3208923_3208994@1.31.31	ProTGG
248	5	297	5'-half	trna8_ProTGG_16_+_3238094_3238165@1.31.31	ProTGG
248	5	297	5'-half	trna14_ProTGG_5_-_180615854_180615925@1.31.31	ProTGG
23	18	242	5'-tRF	trna120_AlaAGC_6_-_28626014_28626085@1.23.23	AlaAGC
23	18	242	5'-tRF	trna13_AlaCGC_2_+_157257281_157257352@1.23.23	AlaCGC
23	18	242	5'-tRF	trna119_AlaCGC_6_-_28641613_28641684@1.23.23	AlaCGC
23	18	242	5'-tRF	trna10_AlaCGC_6_+_26553731_26553802@1.23.23	AlaCGC
23	18	242	5'-tRF	trna8_AlaTGC_12_+_125424512_125424583@1.23.23	AlaTGC
23	18	242	5'-tRF	trna13_AlaTGC_12_-_125406301_125406372@1.23.23	AlaTGC
23	18	242	5'-tRF	trna8_AlaTGC_5_+_180633868_180633939@1.23.23	AlaTGC
23	18	242	5'-tRF	trna66_AlaTGC_6_+_28611222_28611293@1.23.23	AlaTGC
0	1	232	5'-half	trna5_LysTTT_11_+_59323902_59323974@1.35.35	LysTTT
0	1	232	5'-half	trna54_LysTTT_1_+_204475655_204475727@1.35.35	LysTTT
0	1	232	5'-half	trna62_LysTTT_1_-_204476158_204476230@1.35.35	LysTTT
0	1	232	5'-half	trna14_LysTTT_11_-_59327808_59327880@1.35.35	LysTTT
0	1	232	5'-half	trna2_LysTTT_17_+_8022473_8022545@1.35.35	LysTTT
0	1	232	5'-half	trna76_LysTTT_6_+_28918806_28918878@1.35.35	LysTTT
0	0	227	5'-tRF	trna34_GlyCCC_16_-_686736_686806@1.18.18	GlyCCC
0	0	227	5'-tRF	trna27_GlyCCC_2_-_70476123_70476193@1.18.18	GlyCCC
1	1	211	3'-tRF	trna145_SerAGA_6_-_27521192_27521273@68.85.18	SerAGA
1	1	211	3'-tRF	trna50_SerAGA_6_+_27499987_27500068@68.85.18	SerAGA
1	1	211	3'-tRF	trna35_SerAGA_17_-_8129928_8130009@68.85.18	SerAGA
1	1	211	3'-tRF	trna44_SerAGA_6_+_27446591_27446672@68.85.18	SerAGA
1	1	211	3'-tRF	trna46_SerAGA_6_+_27463593_27463674@68.85.18	SerAGA
1	1	211	3'-tRF	trna47_SerAGA_6_+_27470818_27470899@68.85.18	SerAGA
1	1	211	3'-tRF	trna5_SerAGA_6_+_26327817_26327898@68.85.18	SerAGA
1	1	211	3'-tRF	trna11_SerAGA_8_-_96281885_96281966@68.85.18	SerAGA
1	1	211	3'-tRF	trna147_SerAGA_6_-_27509554_27509635@68.85.18	SerAGA
1	1	211	3'-tRF	trna172_SerTGA_6_-_26312824_26312905@68.85.18	SerTGA
1	1	211	3'-tRF	trna51_SerTGA_6_+_27513468_27513549@68.85.18	SerTGA
16	467	19	i-tRF	trna116_GluCTC_1_-_145399233_145399304@21.40.20	GluCTC
16	467	19	i-tRF	trna71_GluCTC_1_-_161439189_161439260@21.40.20	GluCTC
16	467	19	i-tRF	trna74_GluCTC_1_-_161431809_161431880@21.40.20	GluCTC
16	467	19	i-tRF	trna77_GluCTC_1_-_161424398_161424469@21.40.20	GluCTC
16	467	19	i-tRF	trna80_GluCTC_1_-_161417018_161417089@21.40.20	GluCTC
16	467	19	i-tRF	trna77_GluCTC_6_+_28949976_28950047@21.40.20	GluCTC
16	467	19	i-tRF	trna87_GluCTC_6_-_126101393_126101464@21.40.20	GluCTC
0	28	391	i-tRF	trna3_ArgCCT_7_+_139025446_139025518@42.63.22	ArgCCT			5745	i-tRF	2699	46.98
0	28	391	i-tRF	trna2_ArgCCT_16_+_3202901_3202973@42.63.22	ArgCCT				5'-tRF	1706	29.6954
0	28	391	i-tRF	trna21_ArgCCT_17_-_73030526_73030598@42.63.22	ArgCCT				3'-tRF	967	16.832
0	28	391	i-tRF	trna18_ArgCCT_17_+_73030001_73030073@42.63.22	ArgCCT				5'-half	360	6.26632
0	3	413	i-tRF	trna18_GlyGCC_16_+_70822597_70822667@2.33.32	GlyGCC
1	0	169	3'-tRF	trna144_AspGTC_6_-_27551236_27551307@39.74.36	AspGTC
1	0	169	3'-tRF	trna69_AspGTC_1_-_161440205_161440276@39.74.36	AspGTC
1	0	169	3'-tRF	trna72_AspGTC_1_-_161432824_161432895@39.74.36	AspGTC
1	0	169	3'-tRF	trna75_AspGTC_1_-_161425414_161425485@39.74.36	AspGTC
1	0	169	3'-tRF	trna78_AspGTC_1_-_161418033_161418104@39.74.36	AspGTC
1	0	169	3'-tRF	trna81_AspGTC_1_-_161410615_161410686@39.74.36	AspGTC
1	0	169	3'-tRF	trna10_AspGTC_12_-_125424193_125424264@39.74.36	AspGTC
1	0	169	3'-tRF	trna12_AspGTC_12_-_125411891_125411962@39.74.36	AspGTC
1	0	169	3'-tRF	trna4_AspGTC_12_+_96429799_96429870@39.74.36	AspGTC
1	0	169	3'-tRF	trna38_AspGTC_17_-_8125556_8125627@39.74.36	AspGTC
1	0	169	3'-tRF	trna45_AspGTC_6_+_27447453_27447524@39.74.36	AspGTC
1	0	169	3'-tRF	trna48_AspGTC_6_+_27471523_27471594@39.74.36	AspGTC
12	7	130	5'-tRF	trna120_AlaAGC_6_-_28626014_28626085@1.19.19	AlaAGC
12	7	130	5'-tRF	trna13_AlaCGC_2_+_157257281_157257352@1.19.19	AlaCGC
12	7	130	5'-tRF	trna119_AlaCGC_6_-_28641613_28641684@1.19.19	AlaCGC
12	7	130	5'-tRF	trna10_AlaCGC_6_+_26553731_26553802@1.19.19	AlaCGC
12	7	130	5'-tRF	trna8_AlaTGC_12_+_125424512_125424583@1.19.19	AlaTGC
12	7	130	5'-tRF	trna13_AlaTGC_12_-_125406301_125406372@1.19.19	AlaTGC
12	7	130	5'-tRF	trna8_AlaTGC_5_+_180633868_180633939@1.19.19	AlaTGC
12	7	130	5'-tRF	trna66_AlaTGC_6_+_28611222_28611293@1.19.19	AlaTGC
0	1	126	3'-tRF	trna19_TyrGTA_14_-_21121258_21121351@59.76.18	TyrGTA
0	1	126	3'-tRF	trna17_TyrGTA_14_-_21128117_21128210@59.76.18	TyrGTA
0	1	126	3'-tRF	trna16_TyrGTA_14_-_21131351_21131444@59.76.18	TyrGTA
0	1	126	3'-tRF	trna5_TyrGTA_14_+_21151432_21151520@59.76.18	TyrGTA
0	1	126	3'-tRF	trna2_TyrGTA_2_+_27273650_27273738@59.76.18	TyrGTA
0	1	126	3'-tRF	trna4_TyrGTA_8_+_67025602_67025694@59.76.18	TyrGTA
0	1	126	3'-tRF	trna5_TyrGTA_8_+_67026223_67026311@59.76.18	TyrGTA
0	3	413	i-tRF	trna25_GlyGCC_16_-_70812114_70812184@2.33.32	GlyGCC
0	3	413	i-tRF	trna68_GlyGCC_1_-_161493637_161493707@2.33.32	GlyGCC
0	3	413	i-tRF	trna19_GlyGCC_16_+_70823410_70823480@2.33.32	GlyGCC
0	3	413	i-tRF	trna24_GlyGCC_16_-_70812942_70813012@2.33.32	GlyGCC
0	3	413	i-tRF	trna5_GlyGCC_17_+_8029064_8029134@2.33.32	GlyGCC
0	3	413	i-tRF	trna19_GlyGCC_2_-_157257659_157257729@2.33.32	GlyGCC
0	3	413	i-tRF	trna128_GlyGCC_6_-_27870686_27870756@2.33.32	GlyGCC
390	1	0	i-tRF	trna42_GlnCTG_6_+_27263212_27263283@11.35.25	GlnCTG
390	1	0	i-tRF	trna146_GlnCTG_6_-_27515531_27515602@11.35.25	GlnCTG
390	1	0	i-tRF	trna7_GlnCTG_15_-_66161400_66161471@11.35.25	GlnCTG
390	1	0	i-tRF	trna3_GlnCTG_17_+_8023070_8023141@11.35.25	GlnCTG
390	1	0	i-tRF	trna1_GlnCTG_6_+_18836402_18836473@11.35.25	GlnCTG
390	1	0	i-tRF	trna49_GlnCTG_6_+_27487308_27487379@11.35.25	GlnCTG
390	1	0	i-tRF	trna99_GlnCTG_6_-_28909378_28909449@11.35.25	GlnCTG
0	1	382	i-tRF	trna23_ArgCCG_17_-_66016013_66016085@36.51.16	ArgCCG
2	367	0	i-tRF	trna12_ArgCCT_16_+_3243918_3243990@42.57.16	ArgCCT
2	367	0	i-tRF	trna3_ArgCCT_7_+_139025446_139025518@42.57.16	ArgCCT
2	367	0	i-tRF	trna2_ArgCCT_16_+_3202901_3202973@42.57.16	ArgCCT
55	1719	58	5'-tRF	trna68_AlaAGC_6_+_28687481_28687552@1.18.18	AlaAGC
55	1719	58	5'-tRF	trna67_AlaAGC_6_+_28678366_28678437@1.18.18	AlaAGC
55	1719	58	5'-tRF	trna65_AlaAGC_6_+_28574933_28575004@1.18.18	AlaAGC
55	1719	58	5'-tRF	trna101_AlaAGC_6_-_28831462_28831533@1.18.18	AlaAGC
55	1719	58	5'-tRF	trna102_AlaAGC_6_-_28806221_28806292@1.18.18	AlaAGC
55	1719	58	5'-tRF	trna70_AlaCGC_6_+_28697092_28697163@1.18.18	AlaCGC
55	1719	58	5'-tRF	trna18_AlaTGC_11_-_50233879_50233950@1.18.18	AlaTGC
55	1719	58	5'-tRF	trna107_AlaTGC_6_-_28770577_28770647@1.18.18	AlaTGC
55	1719	58	5'-tRF	trna113_AlaTGC_6_-_28726141_28726212@1.18.18	AlaTGC
55	1719	58	5'-tRF	trna104_AlaTGC_6_-_28785012_28785083@1.18.18	AlaTGC
55	1719	58	5'-tRF	trna110_AlaTGC_6_-_28757547_28757618@1.18.18	AlaTGC
55	1719	58	5'-tRF	trna7_CysGCA_3_-_131947944_131948015@1.18.18	CysGCA
55	1719	58	5'-tRF	trna115_ValAAC_6_-_28703206_28703277@1.18.18	ValAAC
2	367	0	i-tRF	trna21_ArgCCT_17_-_73030526_73030598@42.57.16	ArgCCT
2	367	0	i-tRF	trna18_ArgCCT_17_+_73030001_73030073@42.57.16	ArgCCT
3	363	0	i-tRF	trna12_ArgCCT_16_+_3243918_3243990@35.54.20	ArgCCT
3	363	0	i-tRF	trna3_ArgCCT_7_+_139025446_139025518@35.54.20	ArgCCT
3	363	0	i-tRF	trna2_ArgCCT_16_+_3202901_3202973@35.54.20	ArgCCT
3	363	0	i-tRF	trna21_ArgCCT_17_-_73030526_73030598@35.54.20	ArgCCT
3	363	0	i-tRF	trna18_ArgCCT_17_+_73030001_73030073@35.54.20	ArgCCT
3	297	1	i-tRF	trna91_GlyCCC_1_-_149680210_149680280@16.31.16	GlyCCC
3	297	1	i-tRF	trna17_GluTTC_2_-_204229131_204229201@16.31.16	GluTTC
3	297	1	i-tRF	trna2_GlyCCC_1_+_17053780_17053850@16.31.16	GlyCCC
3	297	1	i-tRF	trna131_GlyCCC_1_-_17004766_17004836@16.31.16	GlyCCC
33	25	37	3'-tRF	trna1_TrpCCA_7_+_99067307_99067378@59.75.17	TrpCCA
33	25	37	3'-tRF	trna6_TrpCCA_12_+_98898030_98898101@59.75.17	TrpCCA
33	25	37	3'-tRF	trna6_TrpCCA_17_+_8089676_8089747@59.75.17	TrpCCA
33	25	37	3'-tRF	trna168_TrpCCA_6_-_26331672_26331743@59.75.17	TrpCCA
33	25	37	3'-tRF	trna170_TrpCCA_6_-_26319330_26319401@59.75.17	TrpCCA
33	25	37	3'-tRF	trna12_TrpCCA_17_+_19411494_19411565@59.75.17	TrpCCA
33	25	37	3'-tRF	trna39_TrpCCA_17_-_8124187_8124258@59.75.17	TrpCCA
42	33	36	5'-tRF	trna145_SerAGA_6_-_27521192_27521273@1.23.23	SerAGA
42	33	36	5'-tRF	trna50_SerAGA_6_+_27499987_27500068@1.23.23	SerAGA
42	33	36	5'-tRF	trna35_SerAGA_17_-_8129928_8130009@1.23.23	SerAGA
42	33	36	5'-tRF	trna44_SerAGA_6_+_27446591_27446672@1.23.23	SerAGA
42	33	36	5'-tRF	trna46_SerAGA_6_+_27463593_27463674@1.23.23	SerAGA
42	33	36	5'-tRF	trna47_SerAGA_6_+_27470818_27470899@1.23.23	SerAGA
42	33	36	5'-tRF	trna5_SerAGA_6_+_26327817_26327898@1.23.23	SerAGA
42	33	36	5'-tRF	trna11_SerAGA_8_-_96281885_96281966@1.23.23	SerAGA
42	33	36	5'-tRF	trna147_SerAGA_6_-_27509554_27509635@1.23.23	SerAGA
42	33	36	5'-tRF	trna148_SerTGA_6_-_27473607_27473688@1.23.23	SerTGA
42	33	36	5'-tRF	trna172_SerTGA_6_-_26312824_26312905@1.23.23	SerTGA
42	33	36	5'-tRF	trna51_SerTGA_6_+_27513468_27513549@1.23.23	SerTGA
198	164	35	5'-half	trna59_GluCTC_1_+_249168447_249168518@1.34.34	GluCTC
198	164	35	5'-half	trna116_GluCTC_1_-_145399233_145399304@1.34.34	GluCTC
198	164	35	5'-half	trna71_GluCTC_1_-_161439189_161439260@1.34.34	GluCTC
198	164	35	5'-half	trna74_GluCTC_1_-_161431809_161431880@1.34.34	GluCTC
198	164	35	5'-half	trna77_GluCTC_1_-_161424398_161424469@1.34.34	GluCTC
198	164	35	5'-half	trna80_GluCTC_1_-_161417018_161417089@1.34.34	GluCTC
198	164	35	5'-half	trna77_GluCTC_6_+_28949976_28950047@1.34.34	GluCTC
198	164	35	5'-half	trna87_GluCTC_6_-_126101393_126101464@1.34.34	GluCTC
192	456	31	5'-tRF	trna59_GluCTC_1_+_249168447_249168518@1.36.36	GluCTC
192	456	31	5'-tRF	trna116_GluCTC_1_-_145399233_145399304@1.36.36	GluCTC
192	456	31	5'-tRF	trna71_GluCTC_1_-_161439189_161439260@1.36.36	GluCTC
192	456	31	5'-tRF	trna74_GluCTC_1_-_161431809_161431880@1.36.36	GluCTC
192	456	31	5'-tRF	trna77_GluCTC_1_-_161424398_161424469@1.36.36	GluCTC
192	456	31	5'-tRF	trna80_GluCTC_1_-_161417018_161417089@1.36.36	GluCTC
192	456	31	5'-tRF	trna77_GluCTC_6_+_28949976_28950047@1.36.36	GluCTC
192	456	31	5'-tRF	trna87_GluCTC_6_-_126101393_126101464@1.36.36	GluCTC
15	15	27	5'-tRF	trna145_SerAGA_6_-_27521192_27521273@1.24.24	SerAGA
15	15	27	5'-tRF	trna50_SerAGA_6_+_27499987_27500068@1.24.24	SerAGA
15	15	27	5'-tRF	trna35_SerAGA_17_-_8129928_8130009@1.24.24	SerAGA
15	15	27	5'-tRF	trna44_SerAGA_6_+_27446591_27446672@1.24.24	SerAGA
15	15	27	5'-tRF	trna46_SerAGA_6_+_27463593_27463674@1.24.24	SerAGA
15	15	27	5'-tRF	trna47_SerAGA_6_+_27470818_27470899@1.24.24	SerAGA
15	15	27	5'-tRF	trna5_SerAGA_6_+_26327817_26327898@1.24.24	SerAGA
15	15	27	5'-tRF	trna11_SerAGA_8_-_96281885_96281966@1.24.24	SerAGA
15	15	27	5'-tRF	trna147_SerAGA_6_-_27509554_27509635@1.24.24	SerAGA
15	15	27	5'-tRF	trna148_SerTGA_6_-_27473607_27473688@1.24.24	SerTGA
15	15	27	5'-tRF	trna172_SerTGA_6_-_26312824_26312905@1.24.24	SerTGA
15	15	27	5'-tRF	trna51_SerTGA_6_+_27513468_27513549@1.24.24	SerTGA
15	15	25	5'-tRF	trna68_AlaAGC_6_+_28687481_28687552@1.23.23	AlaAGC
15	15	25	5'-tRF	trna67_AlaAGC_6_+_28678366_28678437@1.23.23	AlaAGC
15	15	25	5'-tRF	trna65_AlaAGC_6_+_28574933_28575004@1.23.23	AlaAGC
15	15	25	5'-tRF	trna101_AlaAGC_6_-_28831462_28831533@1.23.23	AlaAGC
15	15	25	5'-tRF	trna102_AlaAGC_6_-_28806221_28806292@1.23.23	AlaAGC
15	15	25	5'-tRF	trna70_AlaCGC_6_+_28697092_28697163@1.23.23	AlaCGC
15	15	25	5'-tRF	trna18_AlaTGC_11_-_50233879_50233950@1.23.23	AlaTGC
15	15	25	5'-tRF	trna107_AlaTGC_6_-_28770577_28770647@1.23.23	AlaTGC
15	15	25	5'-tRF	trna113_AlaTGC_6_-_28726141_28726212@1.23.23	AlaTGC
15	15	25	5'-tRF	trna104_AlaTGC_6_-_28785012_28785083@1.23.23	AlaTGC
15	15	25	5'-tRF	trna110_AlaTGC_6_-_28757547_28757618@1.23.23	AlaTGC
15	15	25	5'-tRF	trna7_CysGCA_3_-_131947944_131948015@1.23.23	CysGCA
15	15	25	5'-tRF	trna115_ValAAC_6_-_28703206_28703277@1.23.23	ValAAC
3	297	1	i-tRF	trna13_GlyCCC_17_+_19764175_19764245@16.31.16	GlyCCC
3	297	1	i-tRF	trna133_GlyCCC_1_-_16872434_16872504@16.31.16	GlyCCC
3	297	1	i-tRF	trna4_GlyCCC_1_+_17188416_17188486@16.31.16	GlyCCC
3	297	1	i-tRF	trna18_GlyGCC_16_+_70822597_70822667@16.31.16	GlyGCC
3	297	1	i-tRF	trna25_GlyGCC_16_-_70812114_70812184@16.31.16	GlyGCC
3	297	1	i-tRF	trna68_GlyGCC_1_-_161493637_161493707@16.31.16	GlyGCC
3	297	1	i-tRF	trna19_GlyGCC_16_+_70823410_70823480@16.31.16	GlyGCC
3	297	1	i-tRF	trna24_GlyGCC_16_-_70812942_70813012@16.31.16	GlyGCC
3	297	1	i-tRF	trna5_GlyGCC_17_+_8029064_8029134@16.31.16	GlyGCC
691	27	22	5'-tRF	trna37_ValAAC_6_+_27203288_27203360@1.23.23	ValAAC
691	27	22	5'-tRF	trna136_ValAAC_6_-_27648885_27648957@1.23.23	ValAAC
691	27	22	5'-tRF	trna139_ValAAC_6_-_27618707_27618779@1.23.23	ValAAC
691	27	22	5'-tRF	trna2_ValAAC_3_+_169490018_169490090@1.23.23	ValAAC
691	27	22	5'-tRF	trna12_ValAAC_5_-_180645270_180645342@1.23.23	ValAAC
691	27	22	5'-tRF	trna4_ValAAC_5_+_180591154_180591226@1.23.23	ValAAC
691	27	22	5'-tRF	trna5_ValAAC_5_+_180596610_180596682@1.23.23	ValAAC
691	27	22	5'-tRF	trna132_ValAAC_6_-_27721179_27721251@1.23.23	ValAAC
691	27	22	5'-tRF	trna90_ValCAC_1_-_149684088_149684161@1.23.23	ValCAC
691	27	22	5'-tRF	trna98_ValCAC_1_-_149298555_149298627@1.23.23	ValCAC
691	27	22	5'-tRF	trna85_ValCAC_1_-_161369490_161369562@1.23.23	ValCAC
691	27	22	5'-tRF	trna10_ValCAC_5_-_180649395_180649467@1.23.23	ValCAC
691	27	22	5'-tRF	trna18_ValCAC_5_-_180529253_180529325@1.23.23	ValCAC
691	27	22	5'-tRF	trna2_ValCAC_5_+_180524070_180524142@1.23.23	ValCAC
691	27	22	5'-tRF	trna6_ValCAC_5_+_180600650_180600722@1.23.23	ValCAC
691	27	22	5'-tRF	trna9_ValCAC_6_+_26538282_26538354@1.23.23	ValCAC
16	898	20	3'-tRF	trna42_GlnCTG_6_+_27263212_27263283@60.75.16	GlnCTG
16	898	20	3'-tRF	trna112_GlnCTG_1_-_147737382_147737453@60.75.16	GlnCTG
16	898	20	3'-tRF	trna28_GlnCTG_1_+_149186125_149186196@60.75.16	GlnCTG
16	898	20	3'-tRF	trna15_GlnCTG_1_+_145963304_145963375@60.75.16	GlnCTG
16	898	20	3'-tRF	trna19_GlnCTG_1_+_147505038_147505109@60.75.16	GlnCTG
16	898	20	3'-tRF	trna146_GlnCTG_6_-_27515531_27515602@60.75.16	GlnCTG
16	898	20	3'-tRF	trna7_GlnCTG_15_-_66161400_66161471@60.75.16	GlnCTG
16	898	20	3'-tRF	trna3_GlnCTG_17_+_8023070_8023141@60.75.16	GlnCTG
16	898	20	3'-tRF	trna1_GlnCTG_6_+_18836402_18836473@60.75.16	GlnCTG
16	898	20	3'-tRF	trna49_GlnCTG_6_+_27487308_27487379@60.75.16	GlnCTG
16	898	20	3'-tRF	trna99_GlnCTG_6_-_28909378_28909449@60.75.16	GlnCTG
3	297	1	i-tRF	trna19_GlyGCC_2_-_157257659_157257729@16.31.16	GlyGCC
3	297	1	i-tRF	trna128_GlyGCC_6_-_27870686_27870756@16.31.16	GlyGCC
3	297	1	i-tRF	trna35_GlyGCC_1_+_161413094_161413164@16.31.16	GlyGCC
3	297	1	i-tRF	trna37_GlyGCC_1_+_161420467_161420537@16.31.16	GlyGCC
3	297	1	i-tRF	trna39_GlyGCC_1_+_161427898_161427968@16.31.16	GlyGCC
3	297	1	i-tRF	trna41_GlyGCC_1_+_161435258_161435328@16.31.16	GlyGCC
3	297	1	i-tRF	trna2_GlyGCC_21_-_18827107_18827177@16.31.16	GlyGCC
3	297	1	i-tRF	trna99_ValCAC_1_-_149294666_149294736@16.31.16	ValCAC
0	301	0	i-tRF	trna91_GlyCCC_1_-_149680210_149680280@14.31.18	GlyCCC
225	15	19	5'-tRF	trna145_SerAGA_6_-_27521192_27521273@1.18.18	SerAGA
225	15	19	5'-tRF	trna50_SerAGA_6_+_27499987_27500068@1.18.18	SerAGA
225	15	19	5'-tRF	trna35_SerAGA_17_-_8129928_8130009@1.18.18	SerAGA
225	15	19	5'-tRF	trna44_SerAGA_6_+_27446591_27446672@1.18.18	SerAGA
225	15	19	5'-tRF	trna46_SerAGA_6_+_27463593_27463674@1.18.18	SerAGA
225	15	19	5'-tRF	trna47_SerAGA_6_+_27470818_27470899@1.18.18	SerAGA
225	15	19	5'-tRF	trna5_SerAGA_6_+_26327817_26327898@1.18.18	SerAGA
225	15	19	5'-tRF	trna11_SerAGA_8_-_96281885_96281966@1.18.18	SerAGA
225	15	19	5'-tRF	trna147_SerAGA_6_-_27509554_27509635@1.18.18	SerAGA
225	15	19	5'-tRF	trna148_SerTGA_6_-_27473607_27473688@1.18.18	SerTGA
225	15	19	5'-tRF	trna172_SerTGA_6_-_26312824_26312905@1.18.18	SerTGA
225	15	19	5'-tRF	trna51_SerTGA_6_+_27513468_27513549@1.18.18	SerTGA
0	301	0	i-tRF	trna17_GluTTC_2_-_204229131_204229201@14.31.18	GluTTC
0	301	0	i-tRF	trna2_GlyCCC_1_+_17053780_17053850@14.31.18	GlyCCC
0	301	0	i-tRF	trna131_GlyCCC_1_-_17004766_17004836@14.31.18	GlyCCC
0	301	0	i-tRF	trna133_GlyCCC_1_-_16872434_16872504@14.31.18	GlyCCC
0	301	0	i-tRF	trna4_GlyCCC_1_+_17188416_17188486@14.31.18	GlyCCC
0	301	0	i-tRF	trna18_GlyGCC_16_+_70822597_70822667@14.31.18	GlyGCC
0	301	0	i-tRF	trna25_GlyGCC_16_-_70812114_70812184@14.31.18	GlyGCC
0	301	0	i-tRF	trna68_GlyGCC_1_-_161493637_161493707@14.31.18	GlyGCC
0	301	0	i-tRF	trna19_GlyGCC_16_+_70823410_70823480@14.31.18	GlyGCC
0	301	0	i-tRF	trna24_GlyGCC_16_-_70812942_70813012@14.31.18	GlyGCC
0	301	0	i-tRF	trna5_GlyGCC_17_+_8029064_8029134@14.31.18	GlyGCC
0	301	0	i-tRF	trna19_GlyGCC_2_-_157257659_157257729@14.31.18	GlyGCC
0	301	0	i-tRF	trna128_GlyGCC_6_-_27870686_27870756@14.31.18	GlyGCC
20	16	18	5'-tRF	trna68_AlaAGC_6_+_28687481_28687552@1.21.21	AlaAGC
20	16	18	5'-tRF	trna67_AlaAGC_6_+_28678366_28678437@1.21.21	AlaAGC
20	16	18	5'-tRF	trna65_AlaAGC_6_+_28574933_28575004@1.21.21	AlaAGC
20	16	18	5'-tRF	trna101_AlaAGC_6_-_28831462_28831533@1.21.21	AlaAGC
20	16	18	5'-tRF	trna102_AlaAGC_6_-_28806221_28806292@1.21.21	AlaAGC
20	16	18	5'-tRF	trna70_AlaCGC_6_+_28697092_28697163@1.21.21	AlaCGC
20	16	18	5'-tRF	trna18_AlaTGC_11_-_50233879_50233950@1.21.21	AlaTGC
20	16	18	5'-tRF	trna107_AlaTGC_6_-_28770577_28770647@1.21.21	AlaTGC
20	16	18	5'-tRF	trna113_AlaTGC_6_-_28726141_28726212@1.21.21	AlaTGC
20	16	18	5'-tRF	trna104_AlaTGC_6_-_28785012_28785083@1.21.21	AlaTGC
20	16	18	5'-tRF	trna110_AlaTGC_6_-_28757547_28757618@1.21.21	AlaTGC
20	16	18	5'-tRF	trna7_CysGCA_3_-_131947944_131948015@1.21.21	CysGCA
20	16	18	5'-tRF	trna115_ValAAC_6_-_28703206_28703277@1.21.21	ValAAC
0	35	18	5'-tRF	trna59_GluCTC_1_+_249168447_249168518@1.18.18	GluCTC
0	35	18	5'-tRF	trna116_GluCTC_1_-_145399233_145399304@1.18.18	GluCTC
0	35	18	5'-tRF	trna71_GluCTC_1_-_161439189_161439260@1.18.18	GluCTC
0	35	18	5'-tRF	trna74_GluCTC_1_-_161431809_161431880@1.18.18	GluCTC
0	35	18	5'-tRF	trna77_GluCTC_1_-_161424398_161424469@1.18.18	GluCTC
0	35	18	5'-tRF	trna80_GluCTC_1_-_161417018_161417089@1.18.18	GluCTC
0	35	18	5'-tRF	trna77_GluCTC_6_+_28949976_28950047@1.18.18	GluCTC
0	35	18	5'-tRF	trna87_GluCTC_6_-_126101393_126101464@1.18.18	GluCTC
0	35	18	5'-tRF	trna94_GluTTC_1_-_149664355_149664427@1.18.18	GluTTC
0	35	18	5'-tRF	trna134_GluTTC_1_-_16861774_16861845@1.18.18	GluTTC
0	35	18	5'-tRF	trna84_GluTTC_1_-_161391883_161391954@1.18.18	GluTTC
0	35	18	5'-tRF	trna5_GluTTC_1_+_17199078_17199149@1.18.18	GluTTC
27	191	18	5'-tRF	trna120_AlaAGC_6_-_28626014_28626085@1.21.21	AlaAGC
27	191	18	5'-tRF	trna13_AlaCGC_2_+_157257281_157257352@1.21.21	AlaCGC
27	191	18	5'-tRF	trna119_AlaCGC_6_-_28641613_28641684@1.21.21	AlaCGC
27	191	18	5'-tRF	trna10_AlaCGC_6_+_26553731_26553802@1.21.21	AlaCGC
27	191	18	5'-tRF	trna8_AlaTGC_12_+_125424512_125424583@1.21.21	AlaTGC
27	191	18	5'-tRF	trna13_AlaTGC_12_-_125406301_125406372@1.21.21	AlaTGC
27	191	18	5'-tRF	trna8_AlaTGC_5_+_180633868_180633939@1.21.21	AlaTGC
27	191	18	5'-tRF	trna66_AlaTGC_6_+_28611222_28611293@1.21.21	AlaTGC
11	6	14	5'-tRF	trna30_LysCTT_16_-_3230555_3230627@1.16.16	LysCTT
11	6	14	5'-tRF	trna10_LysCTT_16_+_3241501_3241573@1.16.16	LysCTT
11	6	14	5'-tRF	trna32_LysCTT_16_-_3207406_3207478@1.16.16	LysCTT
11	6	14	5'-tRF	trna119_LysCTT_1_-_145395522_145395594@1.16.16	LysCTT
11	6	14	5'-tRF	trna7_LysCTT_16_+_3225692_3225764@1.16.16	LysCTT
11	6	14	5'-tRF	trna11_LysCTT_5_-_180648979_180649051@1.16.16	LysCTT
11	6	14	5'-tRF	trna9_LysCTT_5_+_180634755_180634827@1.16.16	LysCTT
11	6	14	5'-tRF	trna13_LysCTT_6_+_26556774_26556846@1.16.16	LysCTT
11	6	14	5'-tRF	trna13_LysCTT_14_-_58706613_58706685@1.16.16	LysCTT
11	6	14	5'-tRF	trna2_LysCTT_15_+_79152904_79152976@1.16.16	LysCTT
5	18	13	3'-tRF	trna1_TrpCCA_7_+_99067307_99067378@59.74.16	TrpCCA
5	18	13	3'-tRF	trna6_TrpCCA_12_+_98898030_98898101@59.74.16	TrpCCA
5	18	13	3'-tRF	trna6_TrpCCA_17_+_8089676_8089747@59.74.16	TrpCCA
5	18	13	3'-tRF	trna168_TrpCCA_6_-_26331672_26331743@59.74.16	TrpCCA
5	18	13	3'-tRF	trna170_TrpCCA_6_-_26319330_26319401@59.74.16	TrpCCA
5	18	13	3'-tRF	trna12_TrpCCA_17_+_19411494_19411565@59.74.16	TrpCCA
5	18	13	3'-tRF	trna39_TrpCCA_17_-_8124187_8124258@59.74.16	TrpCCA
5	17	12	5'-tRF	trna133_GlyCCC_1_-_16872434_16872504@1.25.25	GlyCCC
5	17	12	5'-tRF	trna4_GlyCCC_1_+_17188416_17188486@1.25.25	GlyCCC
5	17	12	5'-tRF	trna18_GlyGCC_16_+_70822597_70822667@1.25.25	GlyGCC
5	17	12	5'-tRF	trna25_GlyGCC_16_-_70812114_70812184@1.25.25	GlyGCC
5	17	12	5'-tRF	trna68_GlyGCC_1_-_161493637_161493707@1.25.25	GlyGCC
5	17	12	5'-tRF	trna19_GlyGCC_16_+_70823410_70823480@1.25.25	GlyGCC
5	17	12	5'-tRF	trna24_GlyGCC_16_-_70812942_70813012@1.25.25	GlyGCC
5	17	12	5'-tRF	trna5_GlyGCC_17_+_8029064_8029134@1.25.25	GlyGCC
5	17	12	5'-tRF	trna19_GlyGCC_2_-_157257659_157257729@1.25.25	GlyGCC
5	17	12	5'-tRF	trna128_GlyGCC_6_-_27870686_27870756@1.25.25	GlyGCC
11	15	10	3'-tRF	trna17_LeuCAG_16_+_57333863_57333945@71.86.16	LeuCAG
11	15	10	3'-tRF	trna26_LeuCAG_16_-_57334392_57334474@71.86.16	LeuCAG
11	15	10	3'-tRF	trna141_LeuCAA_6_-_27570348_27570454@72.87.16	LeuCAA
11	15	10	3'-tRF	trna140_LeuCAA_6_-_27573417_27573524@72.87.16	LeuCAA
11	15	10	3'-tRF	trna100_LeuCAA_6_-_28864000_28864105@71.86.16	LeuCAA
11	15	10	3'-tRF	trna74_LeuCAA_6_+_28908830_28908934@71.86.16	LeuCAA
11	15	10	3'-tRF	trna58_LeuCAA_1_+_249168054_249168159@72.87.16	LeuCAA
10	12	10	3'-tRF	trna17_LeuCAG_16_+_57333863_57333945@70.86.17	LeuCAG
10	12	10	3'-tRF	trna26_LeuCAG_16_-_57334392_57334474@70.86.17	LeuCAG
10	12	10	3'-tRF	trna141_LeuCAA_6_-_27570348_27570454@71.87.17	LeuCAA
10	12	10	3'-tRF	trna140_LeuCAA_6_-_27573417_27573524@71.87.17	LeuCAA
10	12	10	3'-tRF	trna100_LeuCAA_6_-_28864000_28864105@70.86.17	LeuCAA
10	12	10	3'-tRF	trna74_LeuCAA_6_+_28908830_28908934@70.86.17	LeuCAA
10	12	10	3'-tRF	trna58_LeuCAA_1_+_249168054_249168159@71.87.17	LeuCAA
3	5	9	5'-tRF	trna68_AlaAGC_6_+_28687481_28687552@1.19.19	AlaAGC
3	5	9	5'-tRF	trna67_AlaAGC_6_+_28678366_28678437@1.19.19	AlaAGC
3	5	9	5'-tRF	trna65_AlaAGC_6_+_28574933_28575004@1.19.19	AlaAGC
3	5	9	5'-tRF	trna101_AlaAGC_6_-_28831462_28831533@1.19.19	AlaAGC
3	5	9	5'-tRF	trna102_AlaAGC_6_-_28806221_28806292@1.19.19	AlaAGC
3	5	9	5'-tRF	trna70_AlaCGC_6_+_28697092_28697163@1.19.19	AlaCGC
3	5	9	5'-tRF	trna18_AlaTGC_11_-_50233879_50233950@1.19.19	AlaTGC
3	5	9	5'-tRF	trna107_AlaTGC_6_-_28770577_28770647@1.19.19	AlaTGC
3	5	9	5'-tRF	trna113_AlaTGC_6_-_28726141_28726212@1.19.19	AlaTGC
3	5	9	5'-tRF	trna104_AlaTGC_6_-_28785012_28785083@1.19.19	AlaTGC
3	5	9	5'-tRF	trna110_AlaTGC_6_-_28757547_28757618@1.19.19	AlaTGC
3	5	9	5'-tRF	trna7_CysGCA_3_-_131947944_131948015@1.19.19	CysGCA
3	5	9	5'-tRF	trna115_ValAAC_6_-_28703206_28703277@1.19.19	ValAAC
7	11	9	5'-tRF	trna35_GlyGCC_1_+_161413094_161413164@1.28.28	GlyGCC
7	11	9	5'-tRF	trna37_GlyGCC_1_+_161420467_161420537@1.28.28	GlyGCC
7	11	9	5'-tRF	trna39_GlyGCC_1_+_161427898_161427968@1.28.28	GlyGCC
7	11	9	5'-tRF	trna41_GlyGCC_1_+_161435258_161435328@1.28.28	GlyGCC
7	11	9	5'-tRF	trna2_GlyGCC_21_-_18827107_18827177@1.28.28	GlyGCC
17	15	9	3'-tRF	trna17_LeuCAG_16_+_57333863_57333945@69.86.18	LeuCAG
17	15	9	3'-tRF	trna26_LeuCAG_16_-_57334392_57334474@69.86.18	LeuCAG
17	15	9	3'-tRF	trna141_LeuCAA_6_-_27570348_27570454@70.87.18	LeuCAA
17	15	9	3'-tRF	trna140_LeuCAA_6_-_27573417_27573524@70.87.18	LeuCAA
17	15	9	3'-tRF	trna100_LeuCAA_6_-_28864000_28864105@69.86.18	LeuCAA
17	15	9	3'-tRF	trna74_LeuCAA_6_+_28908830_28908934@69.86.18	LeuCAA
17	15	9	3'-tRF	trna58_LeuCAA_1_+_249168054_249168159@70.87.18	LeuCAA
12	16	8	5'-tRF	trna111_HisGTG_1_-_147774845_147774916@-1G.15.16	HisGTG
12	16	8	5'-tRF	trna118_HisGTG_1_-_145396881_145396952@-1G.15.16	HisGTG
12	16	8	5'-tRF	trna16_HisGTG_1_+_146544773_146544844@-1G.15.16	HisGTG
12	16	8	5'-tRF	trna21_HisGTG_1_+_147753471_147753542@-1G.15.16	HisGTG
12	16	8	5'-tRF	trna1_HisGTG_15_+_45493349_45493420@-1G.15.16	HisGTG
12	16	8	5'-tRF	trna8_HisGTG_15_-_45492611_45492682@-1G.15.16	HisGTG
12	16	8	5'-tRF	trna9_HisGTG_15_-_45490804_45490875@-1G.15.16	HisGTG
12	16	8	5'-tRF	trna33_HisGTG_6_+_27125906_27125977@-1G.15.16	HisGTG
12	16	8	5'-tRF	trna7_HisGTG_9_-_14433938_14434009@-1G.15.16	HisGTG
3	145	8	5'-tRF	trna68_AlaAGC_6_+_28687481_28687552@1.17.17	AlaAGC
3	145	8	5'-tRF	trna67_AlaAGC_6_+_28678366_28678437@1.17.17	AlaAGC
3	145	8	5'-tRF	trna65_AlaAGC_6_+_28574933_28575004@1.17.17	AlaAGC
3	145	8	5'-tRF	trna101_AlaAGC_6_-_28831462_28831533@1.17.17	AlaAGC
3	145	8	5'-tRF	trna102_AlaAGC_6_-_28806221_28806292@1.17.17	AlaAGC
3	145	8	5'-tRF	trna70_AlaCGC_6_+_28697092_28697163@1.17.17	AlaCGC
3	145	8	5'-tRF	trna18_AlaTGC_11_-_50233879_50233950@1.17.17	AlaTGC
3	145	8	5'-tRF	trna107_AlaTGC_6_-_28770577_28770647@1.17.17	AlaTGC
3	145	8	5'-tRF	trna113_AlaTGC_6_-_28726141_28726212@1.17.17	AlaTGC
3	145	8	5'-tRF	trna104_AlaTGC_6_-_28785012_28785083@1.17.17	AlaTGC
3	145	8	5'-tRF	trna110_AlaTGC_6_-_28757547_28757618@1.17.17	AlaTGC
3	145	8	5'-tRF	trna7_CysGCA_3_-_131947944_131948015@1.17.17	CysGCA
3	145	8	5'-tRF	trna115_ValAAC_6_-_28703206_28703277@1.17.17	ValAAC
4	9	7	5'-tRF	trna35_GlyGCC_1_+_161413094_161413164@1.25.25	GlyGCC
4	9	7	5'-tRF	trna37_GlyGCC_1_+_161420467_161420537@1.25.25	GlyGCC
4	9	7	5'-tRF	trna39_GlyGCC_1_+_161427898_161427968@1.25.25	GlyGCC
4	9	7	5'-tRF	trna41_GlyGCC_1_+_161435258_161435328@1.25.25	GlyGCC
4	9	7	5'-tRF	trna2_GlyGCC_21_-_18827107_18827177@1.25.25	GlyGCC
0	301	0	i-tRF	trna35_GlyGCC_1_+_161413094_161413164@14.31.18	GlyGCC
0	301	0	i-tRF	trna37_GlyGCC_1_+_161420467_161420537@14.31.18	GlyGCC
0	301	0	i-tRF	trna39_GlyGCC_1_+_161427898_161427968@14.31.18	GlyGCC
0	301	0	i-tRF	trna41_GlyGCC_1_+_161435258_161435328@14.31.18	GlyGCC
0	301	0	i-tRF	trna2_GlyGCC_21_-_18827107_18827177@14.31.18	GlyGCC
0	301	0	i-tRF	trna99_ValCAC_1_-_149294666_149294736@14.31.18	ValCAC
0	0	298	i-tRF	trna9_ArgTCT_1_+_94313129_94313213@39.72.34	ArgTCT
9	7	7	5'-tRF	trna111_HisGTG_1_-_147774845_147774916@1.29.29	HisGTG
9	7	7	5'-tRF	trna118_HisGTG_1_-_145396881_145396952@1.29.29	HisGTG
9	7	7	5'-tRF	trna16_HisGTG_1_+_146544773_146544844@1.29.29	HisGTG
9	7	7	5'-tRF	trna21_HisGTG_1_+_147753471_147753542@1.29.29	HisGTG
9	7	7	5'-tRF	trna1_HisGTG_15_+_45493349_45493420@1.29.29	HisGTG
9	7	7	5'-tRF	trna8_HisGTG_15_-_45492611_45492682@1.29.29	HisGTG
9	7	7	5'-tRF	trna9_HisGTG_15_-_45490804_45490875@1.29.29	HisGTG
9	7	7	5'-tRF	trna33_HisGTG_6_+_27125906_27125977@1.29.29	HisGTG
9	7	7	5'-tRF	trna7_HisGTG_9_-_14433938_14434009@1.29.29	HisGTG
6	88	7	5'-tRF	trna59_GluCTC_1_+_249168447_249168518@1.28.28	GluCTC
6	88	7	5'-tRF	trna116_GluCTC_1_-_145399233_145399304@1.28.28	GluCTC
6	88	7	5'-tRF	trna71_GluCTC_1_-_161439189_161439260@1.28.28	GluCTC
6	88	7	5'-tRF	trna74_GluCTC_1_-_161431809_161431880@1.28.28	GluCTC
6	88	7	5'-tRF	trna77_GluCTC_1_-_161424398_161424469@1.28.28	GluCTC
6	88	7	5'-tRF	trna80_GluCTC_1_-_161417018_161417089@1.28.28	GluCTC
6	88	7	5'-tRF	trna77_GluCTC_6_+_28949976_28950047@1.28.28	GluCTC
6	88	7	5'-tRF	trna87_GluCTC_6_-_126101393_126101464@1.28.28	GluCTC
8	260	3	i-tRF	trna22_GlnCTG_1_+_147800937_147801008@23.43.21	GlnCTG
8	260	3	i-tRF	trna131_GlnCTG_6_-_27759135_27759206@23.43.21	GlnCTG
8	260	3	i-tRF	trna112_GlnCTG_1_-_147737382_147737453@23.43.21	GlnCTG
8	260	3	i-tRF	trna28_GlnCTG_1_+_149186125_149186196@23.43.21	GlnCTG
8	260	3	i-tRF	trna15_GlnCTG_1_+_145963304_145963375@23.43.21	GlnCTG
8	260	3	i-tRF	trna19_GlnCTG_1_+_147505038_147505109@23.43.21	GlnCTG
8	260	3	i-tRF	trna146_GlnCTG_6_-_27515531_27515602@23.43.21	GlnCTG
8	260	3	i-tRF	trna7_GlnCTG_15_-_66161400_66161471@23.43.21	GlnCTG
8	260	3	i-tRF	trna3_GlnCTG_17_+_8023070_8023141@23.43.21	GlnCTG
8	260	3	i-tRF	trna1_GlnCTG_6_+_18836402_18836473@23.43.21	GlnCTG
8	260	3	i-tRF	trna49_GlnCTG_6_+_27487308_27487379@23.43.21	GlnCTG
8	260	3	i-tRF	trna99_GlnCTG_6_-_28909378_28909449@23.43.21	GlnCTG
2	6	6	5'-tRF	trna111_HisGTG_1_-_147774845_147774916@-1T.15.16	HisGTG
2	6	6	5'-tRF	trna118_HisGTG_1_-_145396881_145396952@-1T.15.16	HisGTG
2	6	6	5'-tRF	trna16_HisGTG_1_+_146544773_146544844@-1T.15.16	HisGTG
2	6	6	5'-tRF	trna21_HisGTG_1_+_147753471_147753542@-1T.15.16	HisGTG
2	6	6	5'-tRF	trna1_HisGTG_15_+_45493349_45493420@-1T.15.16	HisGTG
2	6	6	5'-tRF	trna8_HisGTG_15_-_45492611_45492682@-1T.15.16	HisGTG
2	6	6	5'-tRF	trna9_HisGTG_15_-_45490804_45490875@-1T.15.16	HisGTG
2	6	6	5'-tRF	trna33_HisGTG_6_+_27125906_27125977@-1T.15.16	HisGTG
2	6	6	5'-tRF	trna7_HisGTG_9_-_14433938_14434009@-1T.15.16	HisGTG
184	0	6	5'-tRF	trna111_HisGTG_1_-_147774845_147774916@-1G.18.19	HisGTG
184	0	6	5'-tRF	trna118_HisGTG_1_-_145396881_145396952@-1G.18.19	HisGTG
184	0	6	5'-tRF	trna16_HisGTG_1_+_146544773_146544844@-1G.18.19	HisGTG
184	0	6	5'-tRF	trna21_HisGTG_1_+_147753471_147753542@-1G.18.19	HisGTG
184	0	6	5'-tRF	trna1_HisGTG_15_+_45493349_45493420@-1G.18.19	HisGTG
184	0	6	5'-tRF	trna8_HisGTG_15_-_45492611_45492682@-1G.18.19	HisGTG
184	0	6	5'-tRF	trna9_HisGTG_15_-_45490804_45490875@-1G.18.19	HisGTG
184	0	6	5'-tRF	trna33_HisGTG_6_+_27125906_27125977@-1G.18.19	HisGTG
184	0	6	5'-tRF	trna7_HisGTG_9_-_14433938_14434009@-1G.18.19	HisGTG
1	0	6	5'-tRF	trna18_CysGCA_7_-_149310156_149310227@1.18.18	CysGCA
1	0	6	5'-tRF	trna7_CysGCA_7_+_149243631_149243702@1.18.18	CysGCA
1	0	6	5'-tRF	trna10_CysGCA_7_+_149281816_149281887@1.18.18	CysGCA
1	0	6	5'-tRF	trna29_CysGCA_17_-_37017937_37018008@1.18.18	CysGCA
1	0	6	5'-tRF	trna25_CysGCA_7_-_149052766_149052837@1.18.18	CysGCA
1	0	6	5'-tRF	trna22_CysGCA_7_-_149074601_149074672@1.18.18	CysGCA
1	0	6	5'-tRF	trna6_CysGCA_3_-_131950642_131950713@1.18.18	CysGCA
1	0	6	5'-tRF	trna13_CysGCA_7_+_149332778_149332849@1.18.18	CysGCA
1	0	6	5'-tRF	trna15_CysGCA_7_+_149404760_149404831@1.18.18	CysGCA
1	0	6	5'-tRF	trna6_CysGCA_7_+_149028220_149028291@1.18.18	CysGCA
1	0	6	5'-tRF	trna8_CysGCA_14_+_73429679_73429750@1.18.18	CysGCA
1	0	6	5'-tRF	trna20_CysGCA_7_-_149286164_149286235@1.18.18	CysGCA
3	4	6	5'-tRF	trna15_ValAAC_5_-_180615416_180615488@1.23.23	ValAAC
568	10	6	5'-tRF	trna136_ValAAC_6_-_27648885_27648957@1.29.29	ValAAC
568	10	6	5'-tRF	trna139_ValAAC_6_-_27618707_27618779@1.29.29	ValAAC
568	10	6	5'-tRF	trna2_ValAAC_3_+_169490018_169490090@1.29.29	ValAAC
568	10	6	5'-tRF	trna12_ValAAC_5_-_180645270_180645342@1.29.29	ValAAC
568	10	6	5'-tRF	trna4_ValAAC_5_+_180591154_180591226@1.29.29	ValAAC
568	10	6	5'-tRF	trna5_ValAAC_5_+_180596610_180596682@1.29.29	ValAAC
568	10	6	5'-tRF	trna132_ValAAC_6_-_27721179_27721251@1.29.29	ValAAC
568	10	6	5'-tRF	trna90_ValCAC_1_-_149684088_149684161@1.29.29	ValCAC
568	10	6	5'-tRF	trna98_ValCAC_1_-_149298555_149298627@1.29.29	ValCAC
568	10	6	5'-tRF	trna85_ValCAC_1_-_161369490_161369562@1.29.29	ValCAC
568	10	6	5'-tRF	trna10_ValCAC_5_-_180649395_180649467@1.29.29	ValCAC
568	10	6	5'-tRF	trna18_ValCAC_5_-_180529253_180529325@1.29.29	ValCAC
568	10	6	5'-tRF	trna2_ValCAC_5_+_180524070_180524142@1.29.29	ValCAC
568	10	6	5'-tRF	trna6_ValCAC_5_+_180600650_180600722@1.29.29	ValCAC
568	10	6	5'-tRF	trna9_ValCAC_6_+_26538282_26538354@1.29.29	ValCAC
2	3	6	5'-tRF	trna20_AsnATT_1_+_147719029_147719102@1.18.18	AsnATT
2	3	6	5'-tRF	trna10_AsnGTT_1_+_143690028_143690101@1.18.18	AsnGTT
2	3	6	5'-tRF	trna122_AsnGTT_1_-_144488843_144488916@1.18.18	AsnGTT
2	3	6	5'-tRF	trna123_AsnGTT_1_-_144308614_144308687@1.18.18	AsnGTT
2	3	6	5'-tRF	trna24_AsnGTT_1_+_147877537_147877610@1.18.18	AsnGTT
2	3	6	5'-tRF	trna30_AsnGTT_1_+_149608609_149608682@1.18.18	AsnGTT
2	3	6	5'-tRF	trna97_AsnGTT_1_-_149326272_149326345@1.18.18	AsnGTT
2	3	6	5'-tRF	trna124_AsnGTT_1_-_143879832_143879905@1.18.18	AsnGTT
2	3	6	5'-tRF	trna113_AsnGTT_1_-_147520767_147520840@1.18.18	AsnGTT
2	3	6	5'-tRF	trna115_AsnGTT_1_-_145979034_145979107@1.18.18	AsnGTT
2	3	6	5'-tRF	trna89_AsnGTT_1_-_149711798_149711871@1.18.18	AsnGTT
2	3	6	5'-tRF	trna136_AsnGTT_1_-_16847080_16847153@1.18.18	AsnGTT
2	3	6	5'-tRF	trna7_AsnGTT_1_+_17216172_17216245@1.18.18	AsnGTT
2	3	6	5'-tRF	trna107_AsnGTT_1_-_148760356_148760429@1.18.18	AsnGTT
2	3	6	5'-tRF	trna108_AsnGTT_1_-_148598314_148598387@1.18.18	AsnGTT
2	3	6	5'-tRF	trna26_AsnGTT_1_+_148248115_148248188@1.18.18	AsnGTT
2	3	6	5'-tRF	trna83_AsnGTT_1_-_161397867_161397940@1.18.18	AsnGTT
2	3	6	5'-tRF	trna4_AsnGTT_10_-_22518438_22518511@1.18.18	AsnGTT
2	3	6	5'-tRF	trna7_AsnGTT_13_-_31248101_31248174@1.18.18	AsnGTT
2	3	6	5'-tRF	trna31_AsnGTT_17_-_36908034_36908107@1.18.18	AsnGTT
2	3	6	5'-tRF	trna1_AsnGTT_19_+_1383562_1383635@1.18.18	AsnGTT
2	3	6	5'-tRF	trna47_AsnGTT_1_+_161510031_161510104@1.18.18	AsnGTT
13	12	6	5'-half	trna111_HisGTG_1_-_147774845_147774916@1.34.34	HisGTG
13	12	6	5'-half	trna118_HisGTG_1_-_145396881_145396952@1.34.34	HisGTG
13	12	6	5'-half	trna16_HisGTG_1_+_146544773_146544844@1.34.34	HisGTG
13	12	6	5'-half	trna21_HisGTG_1_+_147753471_147753542@1.34.34	HisGTG
13	12	6	5'-half	trna1_HisGTG_15_+_45493349_45493420@1.34.34	HisGTG
13	12	6	5'-half	trna8_HisGTG_15_-_45492611_45492682@1.34.34	HisGTG
13	12	6	5'-half	trna9_HisGTG_15_-_45490804_45490875@1.34.34	HisGTG
13	12	6	5'-half	trna33_HisGTG_6_+_27125906_27125977@1.34.34	HisGTG
13	12	6	5'-half	trna7_HisGTG_9_-_14433938_14434009@1.34.34	HisGTG
12	21	6	5'-tRF	trna133_GlyCCC_1_-_16872434_16872504@1.29.29	GlyCCC
12	21	6	5'-tRF	trna4_GlyCCC_1_+_17188416_17188486@1.29.29	GlyCCC
12	21	6	5'-tRF	trna18_GlyGCC_16_+_70822597_70822667@1.29.29	GlyGCC
12	21	6	5'-tRF	trna25_GlyGCC_16_-_70812114_70812184@1.29.29	GlyGCC
12	21	6	5'-tRF	trna68_GlyGCC_1_-_161493637_161493707@1.29.29	GlyGCC
12	21	6	5'-tRF	trna19_GlyGCC_16_+_70823410_70823480@1.29.29	GlyGCC
12	21	6	5'-tRF	trna24_GlyGCC_16_-_70812942_70813012@1.29.29	GlyGCC
12	21	6	5'-tRF	trna5_GlyGCC_17_+_8029064_8029134@1.29.29	GlyGCC
12	21	6	5'-tRF	trna19_GlyGCC_2_-_157257659_157257729@1.29.29	GlyGCC
12	21	6	5'-tRF	trna128_GlyGCC_6_-_27870686_27870756@1.29.29	GlyGCC
4	8	6	5'-tRF	trna111_HisGTG_1_-_147774845_147774916@-1G.29.30	HisGTG
4	8	6	5'-tRF	trna118_HisGTG_1_-_145396881_145396952@-1G.29.30	HisGTG
4	8	6	5'-tRF	trna16_HisGTG_1_+_146544773_146544844@-1G.29.30	HisGTG
4	8	6	5'-tRF	trna21_HisGTG_1_+_147753471_147753542@-1G.29.30	HisGTG
4	8	6	5'-tRF	trna1_HisGTG_15_+_45493349_45493420@-1G.29.30	HisGTG
4	8	6	5'-tRF	trna8_HisGTG_15_-_45492611_45492682@-1G.29.30	HisGTG
4	8	6	5'-tRF	trna9_HisGTG_15_-_45490804_45490875@-1G.29.30	HisGTG
4	8	6	5'-tRF	trna33_HisGTG_6_+_27125906_27125977@-1G.29.30	HisGTG
4	8	6	5'-tRF	trna7_HisGTG_9_-_14433938_14434009@-1G.29.30	HisGTG
216	54	0	i-tRF	trnaMT_SerTGA_MT_-_7446_7514@11.28.18	SerTGA
216	54	0	i-tRF	trnalookalike6_SerTGA_1_-_567997_568065@11.28.18	SerTGA
269	0	0	i-tRF	trna1_ArgCCG_16_+_3200675_3200747@41.57.17	ArgCCG
269	0	0	i-tRF	trna114_ArgCCG_6_-_28710729_28710801@41.57.17	ArgCCG
269	0	0	i-tRF	trna73_ArgCCG_6_+_28849165_28849237@41.57.17	ArgCCG
269	0	0	i-tRF	trna124_ArgTCG_6_-_28510891_28510963@41.57.17	ArgTCG
269	0	0	i-tRF	trna3_ArgTCG_6_+_26299905_26299977@41.57.17	ArgTCG
269	0	0	i-tRF	trna19_ArgTCG_17_+_73031208_73031280@41.57.17	ArgTCG
269	0	0	i-tRF	trna4_ArgTCG_6_+_26323046_26323118@41.57.17	ArgTCG
193	74	0	i-tRF	trnaMT_SerTGA_MT_-_7446_7514@10.27.18	SerTGA
193	74	0	i-tRF	trnalookalike6_SerTGA_1_-_567997_568065@10.27.18	SerTGA
260	0	1	i-tRF	trna58_LeuCAA_1_+_249168054_249168159@48.63.16	LeuCAA
247	0	0	i-tRF	trnaMT_HisGTG_MT_+_12138_12206@14.33.20	HisGTG
0	236	0	i-tRF	trna3_GlnCTG_12_+_74851182_74851254@28.43.16	GlnCTG
0	236	0	i-tRF	trna22_GlnCTG_1_+_147800937_147801008@28.43.16	GlnCTG
0	236	0	i-tRF	trna131_GlnCTG_6_-_27759135_27759206@28.43.16	GlnCTG
0	236	0	i-tRF	trna112_GlnCTG_1_-_147737382_147737453@28.43.16	GlnCTG
0	236	0	i-tRF	trna28_GlnCTG_1_+_149186125_149186196@28.43.16	GlnCTG
0	236	0	i-tRF	trna15_GlnCTG_1_+_145963304_145963375@28.43.16	GlnCTG
0	236	0	i-tRF	trna19_GlnCTG_1_+_147505038_147505109@28.43.16	GlnCTG
0	236	0	i-tRF	trna146_GlnCTG_6_-_27515531_27515602@28.43.16	GlnCTG
0	236	0	i-tRF	trna7_GlnCTG_15_-_66161400_66161471@28.43.16	GlnCTG
0	236	0	i-tRF	trna3_GlnCTG_17_+_8023070_8023141@28.43.16	GlnCTG
0	236	0	i-tRF	trna1_GlnCTG_6_+_18836402_18836473@28.43.16	GlnCTG
0	236	0	i-tRF	trna49_GlnCTG_6_+_27487308_27487379@28.43.16	GlnCTG
0	236	0	i-tRF	trna99_GlnCTG_6_-_28909378_28909449@28.43.16	GlnCTG
0	204	1	i-tRF	trnaMT_HisGTG_MT_+_12138_12206@26.51.26	HisGTG
0	196	1	i-tRF	trna12_ArgCCT_16_+_3243918_3243990@35.53.19	ArgCCT
0	196	1	i-tRF	trna3_ArgCCT_7_+_139025446_139025518@35.53.19	ArgCCT
0	196	1	i-tRF	trna2_ArgCCT_16_+_3202901_3202973@35.53.19	ArgCCT
0	196	1	i-tRF	trna21_ArgCCT_17_-_73030526_73030598@35.53.19	ArgCCT
0	196	1	i-tRF	trna18_ArgCCT_17_+_73030001_73030073@35.53.19	ArgCCT
0	0	187	i-tRF	trna30_CysGCA_17_-_36989975_36990046@40.55.16	CysGCA
0	0	187	i-tRF	trna19_CysGCA_7_-_149292305_149292376@40.55.16	CysGCA
0	0	187	i-tRF	trna14_CysGCA_7_+_149361915_149361986@40.55.16	CysGCA
0	0	187	i-tRF	trna16_CysGCA_7_-_149388272_149388343@40.55.16	CysGCA
8	7	5	5'-tRF	trna111_HisGTG_1_-_147774845_147774916@1.31.31	HisGTG
8	7	5	5'-tRF	trna118_HisGTG_1_-_145396881_145396952@1.31.31	HisGTG
8	7	5	5'-tRF	trna16_HisGTG_1_+_146544773_146544844@1.31.31	HisGTG
8	7	5	5'-tRF	trna21_HisGTG_1_+_147753471_147753542@1.31.31	HisGTG
8	7	5	5'-tRF	trna1_HisGTG_15_+_45493349_45493420@1.31.31	HisGTG
8	7	5	5'-tRF	trna8_HisGTG_15_-_45492611_45492682@1.31.31	HisGTG
8	7	5	5'-tRF	trna9_HisGTG_15_-_45490804_45490875@1.31.31	HisGTG
8	7	5	5'-tRF	trna33_HisGTG_6_+_27125906_27125977@1.31.31	HisGTG
8	7	5	5'-tRF	trna7_HisGTG_9_-_14433938_14434009@1.31.31	HisGTG
3	653	5	3'-tRF	trna136_ValAAC_6_-_27648885_27648957@59.76.18	ValAAC
3	653	5	3'-tRF	trna15_ValAAC_5_-_180615416_180615488@59.76.18	ValAAC
3	653	5	3'-tRF	trna2_ValAAC_3_+_169490018_169490090@59.76.18	ValAAC
3	653	5	3'-tRF	trna12_ValAAC_5_-_180645270_180645342@59.76.18	ValAAC
3	653	5	3'-tRF	trna4_ValAAC_5_+_180591154_180591226@59.76.18	ValAAC
3	653	5	3'-tRF	trna5_ValAAC_5_+_180596610_180596682@59.76.18	ValAAC
3	653	5	3'-tRF	trna132_ValAAC_6_-_27721179_27721251@59.76.18	ValAAC
3	653	5	3'-tRF	trna90_ValCAC_1_-_149684088_149684161@60.77.18	ValCAC
3	653	5	3'-tRF	trna85_ValCAC_1_-_161369490_161369562@59.76.18	ValCAC
3	653	5	3'-tRF	trna10_ValCAC_5_-_180649395_180649467@59.76.18	ValCAC
3	653	5	3'-tRF	trna18_ValCAC_5_-_180529253_180529325@59.76.18	ValCAC
3	653	5	3'-tRF	trna2_ValCAC_5_+_180524070_180524142@59.76.18	ValCAC
3	653	5	3'-tRF	trna6_ValCAC_5_+_180600650_180600722@59.76.18	ValCAC
3	653	5	3'-tRF	trna9_ValCAC_6_+_26538282_26538354@59.76.18	ValCAC
0	4	4	3'-tRF	trna119_AlaCGC_6_-_28641613_28641684@52.75.24	AlaCGC
0	4	4	3'-tRF	trna10_AlaCGC_6_+_26553731_26553802@52.75.24	AlaCGC
0	4	4	3'-tRF	trna13_AlaTGC_12_-_125406301_125406372@52.75.24	AlaTGC
0	4	4	3'-tRF	trna8_AlaTGC_5_+_180633868_180633939@52.75.24	AlaTGC
0	4	4	3'-tRF	trna66_AlaTGC_6_+_28611222_28611293@52.75.24	AlaTGC
0	0	187	i-tRF	trna21_CysGCA_7_-_149112229_149112300@40.55.16	CysGCA
0	0	187	i-tRF	trna8_CysGCA_14_+_73429679_73429750@40.55.16	CysGCA
0	0	187	i-tRF	trna127_CysGCA_1_-_93981834_93981906@41.56.16	CysGCA
0	0	187	i-tRF	trna3_CysGCA_15_+_80036997_80037069@41.56.16	CysGCA
0	0	187	i-tRF	trna15_CysGCA_17_+_37023898_37023969@40.55.16	CysGCA
0	0	187	i-tRF	trna26_CysGCA_17_-_37310744_37310815@40.55.16	CysGCA
0	0	187	i-tRF	trna27_CysGCA_17_-_37309987_37310058@40.55.16	CysGCA
0	0	187	i-tRF	trna3_CysGCA_4_-_124430005_124430076@40.55.16	CysGCA
186	0	0	i-tRF	trna107_AsnGTT_1_-_148760356_148760429@40.69.30	AsnGTT
186	0	0	i-tRF	trna108_AsnGTT_1_-_148598314_148598387@40.69.30	AsnGTT
186	0	0	i-tRF	trna26_AsnGTT_1_+_148248115_148248188@40.69.30	AsnGTT
186	0	0	i-tRF	trna83_AsnGTT_1_-_161397867_161397940@40.69.30	AsnGTT
186	0	0	i-tRF	trna4_AsnGTT_10_-_22518438_22518511@40.69.30	AsnGTT
186	0	0	i-tRF	trna7_AsnGTT_13_-_31248101_31248174@40.69.30	AsnGTT
186	0	0	i-tRF	trna31_AsnGTT_17_-_36908034_36908107@40.69.30	AsnGTT
186	0	0	i-tRF	trna1_AsnGTT_19_+_1383562_1383635@40.69.30	AsnGTT
0	185	0	i-tRF	trnaMT_GlnTTG_MT_-_4329_4400@13.36.24	GlnTTG
0	185	0	i-tRF	trnalookalike2_GlnTTG_1_-_564879_564950@13.36.24	GlnTTG
0	184	0	i-tRF	trna12_ArgCCT_16_+_3243918_3243990@35.52.18	ArgCCT
0	184	0	i-tRF	trna3_ArgCCT_7_+_139025446_139025518@35.52.18	ArgCCT
0	184	0	i-tRF	trna2_ArgCCT_16_+_3202901_3202973@35.52.18	ArgCCT
0	184	0	i-tRF	trna21_ArgCCT_17_-_73030526_73030598@35.52.18	ArgCCT
0	184	0	i-tRF	trna18_ArgCCT_17_+_73030001_73030073@35.52.18	ArgCCT
0	179	0	i-tRF	trna12_ArgCCT_16_+_3243918_3243990@36.54.19	ArgCCT
0	179	0	i-tRF	trna3_ArgCCT_7_+_139025446_139025518@36.54.19	ArgCCT
0	179	0	i-tRF	trna2_ArgCCT_16_+_3202901_3202973@36.54.19	ArgCCT
0	179	0	i-tRF	trna21_ArgCCT_17_-_73030526_73030598@36.54.19	ArgCCT
0	179	0	i-tRF	trna18_ArgCCT_17_+_73030001_73030073@36.54.19	ArgCCT
165	0	0	i-tRF	trna65_ProAGG_1_-_167684725_167684796@40.55.16	ProAGG
165	0	0	i-tRF	trna9_ProAGG_11_+_75946557_75946628@40.55.16	ProAGG
165	0	0	i-tRF	trna22_ProAGG_14_-_21081560_21081631@40.55.16	ProAGG
165	0	0	i-tRF	trna23_ProAGG_14_-_21077495_21077566@40.55.16	ProAGG
165	0	0	i-tRF	trna29_ProAGG_16_-_3232635_3232706@40.55.16	ProAGG
165	0	0	i-tRF	trna9_ProAGG_16_+_3239634_3239705@40.55.16	ProAGG
1	0	4	5'-tRF	trna65_ProAGG_1_-_167684725_167684796@1.25.25	ProAGG
1	0	4	5'-tRF	trna9_ProAGG_11_+_75946557_75946628@1.25.25	ProAGG
1	0	4	5'-tRF	trna22_ProAGG_14_-_21081560_21081631@1.25.25	ProAGG
1	0	4	5'-tRF	trna23_ProAGG_14_-_21077495_21077566@1.25.25	ProAGG
1	0	4	5'-tRF	trna29_ProAGG_16_-_3232635_3232706@1.25.25	ProAGG
1	0	4	5'-tRF	trna9_ProAGG_16_+_3239634_3239705@1.25.25	ProAGG
1	0	4	5'-tRF	trna12_ProAGG_6_+_26555498_26555569@1.25.25	ProAGG
1	0	4	5'-tRF	trna2_ProAGG_7_+_128423504_128423575@1.25.25	ProAGG
1	0	4	5'-tRF	trna11_ProAGG_16_+_3241989_3242060@1.25.25	ProAGG
1	0	4	5'-tRF	trna30_ProCGG_6_+_27059521_27059592@1.25.25	ProCGG
1	0	4	5'-tRF	trna52_ProCGG_1_+_167683962_167684033@1.25.25	ProCGG
1	0	4	5'-tRF	trna6_ProCGG_16_+_3222049_3222120@1.25.25	ProCGG
1	0	4	5'-tRF	trna37_ProCGG_17_-_8126151_8126222@1.25.25	ProCGG
1	0	4	5'-tRF	trna6_ProTGG_14_+_21152175_21152246@1.25.25	ProTGG
1	0	4	5'-tRF	trna28_ProTGG_16_-_3234133_3234204@1.25.25	ProTGG
1	0	4	5'-tRF	trna3_ProTGG_16_+_3208923_3208994@1.25.25	ProTGG
1	0	4	5'-tRF	trna8_ProTGG_16_+_3238094_3238165@1.25.25	ProTGG
1	0	4	5'-tRF	trna14_ProTGG_5_-_180615854_180615925@1.25.25	ProTGG
1	0	4	5'-tRF	trna12_ProTGG_11_-_75946869_75946940@1.25.25	ProTGG
3	3	4	3'-tRF	trna34_LeuCAG_1_+_161411323_161411405@71.86.16	LeuCAG
3	3	4	3'-tRF	trna36_LeuCAG_1_+_161418741_161418823@71.86.16	LeuCAG
3	3	4	3'-tRF	trna38_LeuCAG_1_+_161426122_161426204@71.86.16	LeuCAG
3	3	4	3'-tRF	trna40_LeuCAG_1_+_161433532_161433614@71.86.16	LeuCAG
3	3	4	3'-tRF	trna42_LeuCAG_1_+_161440913_161440995@71.86.16	LeuCAG
3	3	4	3'-tRF	trna67_LeuCAG_1_-_161500132_161500214@71.86.16	LeuCAG
3	3	4	3'-tRF	trna7_LeuCAG_6_+_26521436_26521518@71.86.16	LeuCAG
165	0	0	i-tRF	trna12_ProAGG_6_+_26555498_26555569@40.55.16	ProAGG
165	0	0	i-tRF	trna2_ProAGG_7_+_128423504_128423575@40.55.16	ProAGG
165	0	0	i-tRF	trna11_ProAGG_16_+_3241989_3242060@40.55.16	ProAGG
165	0	0	i-tRF	trna30_ProCGG_6_+_27059521_27059592@40.55.16	ProCGG
165	0	0	i-tRF	trna52_ProCGG_1_+_167683962_167684033@40.55.16	ProCGG
165	0	0	i-tRF	trna6_ProCGG_16_+_3222049_3222120@40.55.16	ProCGG
165	0	0	i-tRF	trna37_ProCGG_17_-_8126151_8126222@40.55.16	ProCGG
165	0	0	i-tRF	trna6_ProTGG_14_+_21152175_21152246@40.55.16	ProTGG
165	0	0	i-tRF	trna28_ProTGG_16_-_3234133_3234204@40.55.16	ProTGG
165	0	0	i-tRF	trna3_ProTGG_16_+_3208923_3208994@40.55.16	ProTGG
165	0	0	i-tRF	trna8_ProTGG_16_+_3238094_3238165@40.55.16	ProTGG
165	0	0	i-tRF	trna14_ProTGG_5_-_180615854_180615925@40.55.16	ProTGG
165	0	0	i-tRF	trna12_ProTGG_11_-_75946869_75946940@40.55.16	ProTGG
165	0	0	i-tRF	trna3_ProTGG_14_+_21101165_21101236@40.55.16	ProTGG
0	127	0	i-tRF	trna6_TrpCCA_12_+_98898030_98898101@40.55.16	TrpCCA
48	71	0	i-tRF	trna23_ArgCCG_17_-_66016013_66016085@40.57.18	ArgCCG
0	115	1	i-tRF	trnaMT_ProTGG_MT_-_15956_16023@42.58.17	ProTGG
0	114	1	i-tRF	trna18_GlyGCC_16_+_70822597_70822667@14.33.20	GlyGCC
0	114	1	i-tRF	trna25_GlyGCC_16_-_70812114_70812184@14.33.20	GlyGCC
0	114	1	i-tRF	trna68_GlyGCC_1_-_161493637_161493707@14.33.20	GlyGCC
1	5	4	5'-tRF	trna78_LeuAAG_6_+_28956779_28956860@1.18.18	LeuAAG
1	5	4	5'-tRF	trna1_LeuAAG_14_+_21078291_21078372@1.18.18	LeuAAG
1	5	4	5'-tRF	trna16_LeuAAG_16_+_22308461_22308542@1.18.18	LeuAAG
1	5	4	5'-tRF	trna7_LeuAAG_5_+_180614701_180614782@1.18.18	LeuAAG
1	5	4	5'-tRF	trna98_LeuAAG_6_-_28911399_28911480@1.18.18	LeuAAG
1	5	4	5'-tRF	trna16_LeuAAG_5_-_180601044_180601125@1.18.18	LeuAAG
1	5	4	5'-tRF	trna19_LeuAAG_5_-_180524474_180524555@1.18.18	LeuAAG
1	5	4	5'-tRF	trna3_LeuAAG_5_+_180528840_180528921@1.18.18	LeuAAG
1	5	4	5'-tRF	trna42_LeuTAG_17_-_8023632_8023713@1.18.18	LeuTAG
1	1	4	5'-half	trna111_HisGTG_1_-_147774845_147774916@-1A.34.35	HisGTG
1	1	4	5'-half	trna118_HisGTG_1_-_145396881_145396952@-1A.34.35	HisGTG
1	1	4	5'-half	trna16_HisGTG_1_+_146544773_146544844@-1A.34.35	HisGTG
1	1	4	5'-half	trna21_HisGTG_1_+_147753471_147753542@-1A.34.35	HisGTG
1	1	4	5'-half	trna1_HisGTG_15_+_45493349_45493420@-1A.34.35	HisGTG
1	1	4	5'-half	trna8_HisGTG_15_-_45492611_45492682@-1A.34.35	HisGTG
1	1	4	5'-half	trna9_HisGTG_15_-_45490804_45490875@-1A.34.35	HisGTG
1	1	4	5'-half	trna33_HisGTG_6_+_27125906_27125977@-1A.34.35	HisGTG
1	1	4	5'-half	trna7_HisGTG_9_-_14433938_14434009@-1A.34.35	HisGTG
6	2	4	5'-tRF	trna108_AlaAGC_6_-_28763741_28763812@1.18.18	AlaAGC
6	2	4	5'-tRF	trna3_CysGCA_15_+_80036997_80037069@1.18.18	CysGCA
6	2	4	5'-tRF	trna28_CysGCA_17_-_37025545_37025616@1.18.18	CysGCA
6	2	4	5'-tRF	trna15_CysGCA_17_+_37023898_37023969@1.18.18	CysGCA
6	2	4	5'-tRF	trna26_CysGCA_17_-_37310744_37310815@1.18.18	CysGCA
6	2	4	5'-tRF	trna27_CysGCA_17_-_37309987_37310058@1.18.18	CysGCA
6	2	4	5'-tRF	trna3_CysGCA_4_-_124430005_124430076@1.18.18	CysGCA
7	28	4	5'-half	trna111_HisGTG_1_-_147774845_147774916@1.32.32	HisGTG
7	28	4	5'-half	trna118_HisGTG_1_-_145396881_145396952@1.32.32	HisGTG
7	28	4	5'-half	trna16_HisGTG_1_+_146544773_146544844@1.32.32	HisGTG
7	28	4	5'-half	trna21_HisGTG_1_+_147753471_147753542@1.32.32	HisGTG
7	28	4	5'-half	trna1_HisGTG_15_+_45493349_45493420@1.32.32	HisGTG
7	28	4	5'-half	trna8_HisGTG_15_-_45492611_45492682@1.32.32	HisGTG
7	28	4	5'-half	trna9_HisGTG_15_-_45490804_45490875@1.32.32	HisGTG
7	28	4	5'-half	trna33_HisGTG_6_+_27125906_27125977@1.32.32	HisGTG
7	28	4	5'-half	trna7_HisGTG_9_-_14433938_14434009@1.32.32	HisGTG
9	15	4	5'-half	trna111_HisGTG_1_-_147774845_147774916@1.33.33	HisGTG
9	15	4	5'-half	trna118_HisGTG_1_-_145396881_145396952@1.33.33	HisGTG
9	15	4	5'-half	trna16_HisGTG_1_+_146544773_146544844@1.33.33	HisGTG
9	15	4	5'-half	trna21_HisGTG_1_+_147753471_147753542@1.33.33	HisGTG
9	15	4	5'-half	trna1_HisGTG_15_+_45493349_45493420@1.33.33	HisGTG
9	15	4	5'-half	trna8_HisGTG_15_-_45492611_45492682@1.33.33	HisGTG
9	15	4	5'-half	trna9_HisGTG_15_-_45490804_45490875@1.33.33	HisGTG
9	15	4	5'-half	trna33_HisGTG_6_+_27125906_27125977@1.33.33	HisGTG
9	15	4	5'-half	trna7_HisGTG_9_-_14433938_14434009@1.33.33	HisGTG
6	4	4	5'-tRF	trna5_LysTTT_11_+_59323902_59323974@1.18.18	LysTTT
6	4	4	5'-tRF	trna54_LysTTT_1_+_204475655_204475727@1.18.18	LysTTT
6	4	4	5'-tRF	trna62_LysTTT_1_-_204476158_204476230@1.18.18	LysTTT
6	4	4	5'-tRF	trna14_LysTTT_11_-_59327808_59327880@1.18.18	LysTTT
6	4	4	5'-tRF	trna2_LysTTT_17_+_8022473_8022545@1.18.18	LysTTT
6	4	4	5'-tRF	trna76_LysTTT_6_+_28918806_28918878@1.18.18	LysTTT
1	4	4	5'-tRF	trna20_AsnATT_1_+_147719029_147719102@1.19.19	AsnATT
1	4	4	5'-tRF	trna10_AsnGTT_1_+_143690028_143690101@1.19.19	AsnGTT
1	4	4	5'-tRF	trna122_AsnGTT_1_-_144488843_144488916@1.19.19	AsnGTT
1	4	4	5'-tRF	trna123_AsnGTT_1_-_144308614_144308687@1.19.19	AsnGTT
1	4	4	5'-tRF	trna24_AsnGTT_1_+_147877537_147877610@1.19.19	AsnGTT
1	4	4	5'-tRF	trna30_AsnGTT_1_+_149608609_149608682@1.19.19	AsnGTT
1	4	4	5'-tRF	trna97_AsnGTT_1_-_149326272_149326345@1.19.19	AsnGTT
1	4	4	5'-tRF	trna124_AsnGTT_1_-_143879832_143879905@1.19.19	AsnGTT
1	4	4	5'-tRF	trna113_AsnGTT_1_-_147520767_147520840@1.19.19	AsnGTT
1	4	4	5'-tRF	trna115_AsnGTT_1_-_145979034_145979107@1.19.19	AsnGTT
1	4	4	5'-tRF	trna89_AsnGTT_1_-_149711798_149711871@1.19.19	AsnGTT
1	4	4	5'-tRF	trna136_AsnGTT_1_-_16847080_16847153@1.19.19	AsnGTT
1	4	4	5'-tRF	trna7_AsnGTT_1_+_17216172_17216245@1.19.19	AsnGTT
1	4	4	5'-tRF	trna107_AsnGTT_1_-_148760356_148760429@1.19.19	AsnGTT
1	4	4	5'-tRF	trna108_AsnGTT_1_-_148598314_148598387@1.19.19	AsnGTT
1	4	4	5'-tRF	trna26_AsnGTT_1_+_148248115_148248188@1.19.19	AsnGTT
1	4	4	5'-tRF	trna83_AsnGTT_1_-_161397867_161397940@1.19.19	AsnGTT
1	4	4	5'-tRF	trna4_AsnGTT_10_-_22518438_22518511@1.19.19	AsnGTT
1	4	4	5'-tRF	trna7_AsnGTT_13_-_31248101_31248174@1.19.19	AsnGTT
1	4	4	5'-tRF	trna31_AsnGTT_17_-_36908034_36908107@1.19.19	AsnGTT
1	4	4	5'-tRF	trna1_AsnGTT_19_+_1383562_1383635@1.19.19	AsnGTT
1	4	4	5'-tRF	trna47_AsnGTT_1_+_161510031_161510104@1.19.19	AsnGTT
0	114	1	i-tRF	trna19_GlyGCC_16_+_70823410_70823480@14.33.20	GlyGCC
0	114	1	i-tRF	trna24_GlyGCC_16_-_70812942_70813012@14.33.20	GlyGCC
0	114	1	i-tRF	trna5_GlyGCC_17_+_8029064_8029134@14.33.20	GlyGCC
0	114	1	i-tRF	trna19_GlyGCC_2_-_157257659_157257729@14.33.20	GlyGCC
0	114	1	i-tRF	trna128_GlyGCC_6_-_27870686_27870756@14.33.20	GlyGCC
0	114	1	i-tRF	trna35_GlyGCC_1_+_161413094_161413164@14.33.20	GlyGCC
0	114	1	i-tRF	trna37_GlyGCC_1_+_161420467_161420537@14.33.20	GlyGCC
0	114	1	i-tRF	trna39_GlyGCC_1_+_161427898_161427968@14.33.20	GlyGCC
0	114	1	i-tRF	trna41_GlyGCC_1_+_161435258_161435328@14.33.20	GlyGCC
3	545	4	5'-tRF	trna111_HisGTG_1_-_147774845_147774916@1.36.36	HisGTG
3	545	4	5'-tRF	trna118_HisGTG_1_-_145396881_145396952@1.36.36	HisGTG
3	545	4	5'-tRF	trna16_HisGTG_1_+_146544773_146544844@1.36.36	HisGTG
3	545	4	5'-tRF	trna21_HisGTG_1_+_147753471_147753542@1.36.36	HisGTG
3	545	4	5'-tRF	trna1_HisGTG_15_+_45493349_45493420@1.36.36	HisGTG
3	545	4	5'-tRF	trna8_HisGTG_15_-_45492611_45492682@1.36.36	HisGTG
3	545	4	5'-tRF	trna9_HisGTG_15_-_45490804_45490875@1.36.36	HisGTG
3	545	4	5'-tRF	trna33_HisGTG_6_+_27125906_27125977@1.36.36	HisGTG
3	545	4	5'-tRF	trna7_HisGTG_9_-_14433938_14434009@1.36.36	HisGTG
4	3	3	5'-tRF	trna37_ValAAC_6_+_27203288_27203360@1.24.24	ValAAC
4	3	3	5'-tRF	trna136_ValAAC_6_-_27648885_27648957@1.24.24	ValAAC
4	3	3	5'-tRF	trna139_ValAAC_6_-_27618707_27618779@1.24.24	ValAAC
4	3	3	5'-tRF	trna2_ValAAC_3_+_169490018_169490090@1.24.24	ValAAC
4	3	3	5'-tRF	trna12_ValAAC_5_-_180645270_180645342@1.24.24	ValAAC
4	3	3	5'-tRF	trna4_ValAAC_5_+_180591154_180591226@1.24.24	ValAAC
4	3	3	5'-tRF	trna5_ValAAC_5_+_180596610_180596682@1.24.24	ValAAC
4	3	3	5'-tRF	trna132_ValAAC_6_-_27721179_27721251@1.24.24	ValAAC
4	3	3	5'-tRF	trna90_ValCAC_1_-_149684088_149684161@1.24.24	ValCAC
4	3	3	5'-tRF	trna98_ValCAC_1_-_149298555_149298627@1.24.24	ValCAC
4	3	3	5'-tRF	trna85_ValCAC_1_-_161369490_161369562@1.24.24	ValCAC
4	3	3	5'-tRF	trna10_ValCAC_5_-_180649395_180649467@1.24.24	ValCAC
4	3	3	5'-tRF	trna18_ValCAC_5_-_180529253_180529325@1.24.24	ValCAC
4	3	3	5'-tRF	trna2_ValCAC_5_+_180524070_180524142@1.24.24	ValCAC
4	3	3	5'-tRF	trna6_ValCAC_5_+_180600650_180600722@1.24.24	ValCAC
4	3	3	5'-tRF	trna9_ValCAC_6_+_26538282_26538354@1.24.24	ValCAC
0	114	1	i-tRF	trna2_GlyGCC_21_-_18827107_18827177@14.33.20	GlyGCC
0	111	0	i-tRF	trna22_GlnCTG_1_+_147800937_147801008@21.41.21	GlnCTG
0	111	0	i-tRF	trna131_GlnCTG_6_-_27759135_27759206@21.41.21	GlnCTG
0	111	0	i-tRF	trna42_GlnCTG_6_+_27263212_27263283@21.41.21	GlnCTG
0	111	0	i-tRF	trna112_GlnCTG_1_-_147737382_147737453@21.41.21	GlnCTG
0	111	0	i-tRF	trna28_GlnCTG_1_+_149186125_149186196@21.41.21	GlnCTG
0	111	0	i-tRF	trna15_GlnCTG_1_+_145963304_145963375@21.41.21	GlnCTG
0	111	0	i-tRF	trna19_GlnCTG_1_+_147505038_147505109@21.41.21	GlnCTG
0	111	0	i-tRF	trna146_GlnCTG_6_-_27515531_27515602@21.41.21	GlnCTG
0	111	0	i-tRF	trna7_GlnCTG_15_-_66161400_66161471@21.41.21	GlnCTG
0	111	0	i-tRF	trna3_GlnCTG_17_+_8023070_8023141@21.41.21	GlnCTG
0	111	0	i-tRF	trna1_GlnCTG_6_+_18836402_18836473@21.41.21	GlnCTG
0	111	0	i-tRF	trna49_GlnCTG_6_+_27487308_27487379@21.41.21	GlnCTG
0	111	0	i-tRF	trna99_GlnCTG_6_-_28909378_28909449@21.41.21	GlnCTG
1	110	0	i-tRF	trna61_MetCAT_6_+_27745664_27745735@16.33.18	MetCAT
1	110	0	i-tRF	trna32_MetCAT_1_+_153643726_153643797@16.33.18	MetCAT
1	110	0	i-tRF	trna20_MetCAT_17_-_80452597_80452668@16.33.18	MetCAT
1	110	0	i-tRF	trna129_MetCAT_6_-_27870271_27870342@16.33.18	MetCAT
1	110	0	i-tRF	trna142_MetCAT_6_-_27560600_27560671@16.33.18	MetCAT
1	110	0	i-tRF	trna150_MetCAT_6_-_27300764_27300835@16.33.18	MetCAT
0	1	3	3'-tRF	trna119_AlaCGC_6_-_28641613_28641684@53.75.23	AlaCGC
0	1	3	3'-tRF	trna10_AlaCGC_6_+_26553731_26553802@53.75.23	AlaCGC
0	1	3	3'-tRF	trna13_AlaTGC_12_-_125406301_125406372@53.75.23	AlaTGC
0	1	3	3'-tRF	trna8_AlaTGC_5_+_180633868_180633939@53.75.23	AlaTGC
0	1	3	3'-tRF	trna66_AlaTGC_6_+_28611222_28611293@53.75.23	AlaTGC
1	110	0	i-tRF	trna169_MetCAT_6_-_26330529_26330600@16.33.18	MetCAT
1	110	0	i-tRF	trna171_MetCAT_6_-_26313352_26313423@16.33.18	MetCAT
1	110	0	i-tRF	trna2_MetCAT_6_+_26286754_26286825@16.33.18	MetCAT
1	110	0	i-tRF	trna151_ThrCGT_6_-_27271568_27271639@16.33.18	ThrCGT
0	0	110	i-tRF	trna7_CysGCA_3_-_131947944_131948015@9.33.25	CysGCA
0	0	110	i-tRF	trna28_CysGCA_17_-_37025545_37025616@9.33.25	CysGCA
0	0	110	i-tRF	trna15_CysGCA_17_+_37023898_37023969@9.33.25	CysGCA
0	0	110	i-tRF	trna26_CysGCA_17_-_37310744_37310815@9.33.25	CysGCA
0	0	110	i-tRF	trna27_CysGCA_17_-_37309987_37310058@9.33.25	CysGCA
0	0	110	i-tRF	trna3_CysGCA_4_-_124430005_124430076@9.33.25	CysGCA
3	4	3	5'-tRF	trna59_GluCTC_1_+_249168447_249168518@1.27.27	GluCTC
3	4	3	5'-tRF	trna116_GluCTC_1_-_145399233_145399304@1.27.27	GluCTC
3	4	3	5'-tRF	trna71_GluCTC_1_-_161439189_161439260@1.27.27	GluCTC
3	4	3	5'-tRF	trna74_GluCTC_1_-_161431809_161431880@1.27.27	GluCTC
3	4	3	5'-tRF	trna77_GluCTC_1_-_161424398_161424469@1.27.27	GluCTC
3	4	3	5'-tRF	trna80_GluCTC_1_-_161417018_161417089@1.27.27	GluCTC
3	4	3	5'-tRF	trna77_GluCTC_6_+_28949976_28950047@1.27.27	GluCTC
3	4	3	5'-tRF	trna87_GluCTC_6_-_126101393_126101464@1.27.27	GluCTC
2	0	3	5'-tRF	trna111_HisGTG_1_-_147774845_147774916@1.27.27	HisGTG
2	0	3	5'-tRF	trna118_HisGTG_1_-_145396881_145396952@1.27.27	HisGTG
2	0	3	5'-tRF	trna16_HisGTG_1_+_146544773_146544844@1.27.27	HisGTG
2	0	3	5'-tRF	trna21_HisGTG_1_+_147753471_147753542@1.27.27	HisGTG
2	0	3	5'-tRF	trna1_HisGTG_15_+_45493349_45493420@1.27.27	HisGTG
2	0	3	5'-tRF	trna8_HisGTG_15_-_45492611_45492682@1.27.27	HisGTG
2	0	3	5'-tRF	trna9_HisGTG_15_-_45490804_45490875@1.27.27	HisGTG
2	0	3	5'-tRF	trna33_HisGTG_6_+_27125906_27125977@1.27.27	HisGTG
2	0	3	5'-tRF	trna7_HisGTG_9_-_14433938_14434009@1.27.27	HisGTG
0	0	110	i-tRF	trna5_CysGCA_7_+_149007281_149007352@9.33.25	CysGCA
0	1	105	i-tRF	trna23_ArgCCG_17_-_66016013_66016085@35.57.23	ArgCCG
4	4	3	5'-tRF	trna37_ValAAC_6_+_27203288_27203360@1.18.18	ValAAC
4	4	3	5'-tRF	trna136_ValAAC_6_-_27648885_27648957@1.18.18	ValAAC
4	4	3	5'-tRF	trna139_ValAAC_6_-_27618707_27618779@1.18.18	ValAAC
4	4	3	5'-tRF	trna15_ValAAC_5_-_180615416_180615488@1.18.18	ValAAC
4	4	3	5'-tRF	trna2_ValAAC_3_+_169490018_169490090@1.18.18	ValAAC
4	4	3	5'-tRF	trna12_ValAAC_5_-_180645270_180645342@1.18.18	ValAAC
4	4	3	5'-tRF	trna4_ValAAC_5_+_180591154_180591226@1.18.18	ValAAC
4	4	3	5'-tRF	trna5_ValAAC_5_+_180596610_180596682@1.18.18	ValAAC
4	4	3	5'-tRF	trna132_ValAAC_6_-_27721179_27721251@1.18.18	ValAAC
4	4	3	5'-tRF	trna133_ValCAC_6_-_27696327_27696399@1.18.18	ValCAC
4	4	3	5'-tRF	trna90_ValCAC_1_-_149684088_149684161@1.18.18	ValCAC
4	4	3	5'-tRF	trna98_ValCAC_1_-_149298555_149298627@1.18.18	ValCAC
4	4	3	5'-tRF	trna85_ValCAC_1_-_161369490_161369562@1.18.18	ValCAC
4	4	3	5'-tRF	trna10_ValCAC_5_-_180649395_180649467@1.18.18	ValCAC
4	4	3	5'-tRF	trna18_ValCAC_5_-_180529253_180529325@1.18.18	ValCAC
4	4	3	5'-tRF	trna2_ValCAC_5_+_180524070_180524142@1.18.18	ValCAC
4	4	3	5'-tRF	trna6_ValCAC_5_+_180600650_180600722@1.18.18	ValCAC
4	4	3	5'-tRF	trna9_ValCAC_6_+_26538282_26538354@1.18.18	ValCAC
0	94	0	i-tRF	trnaMT_TyrGTA_MT_-_5826_5891@8.30.23	TyrGTA
3	83	6	i-tRF	trna111_HisGTG_1_-_147774845_147774916@3.33.31	HisGTG
3	83	6	i-tRF	trna118_HisGTG_1_-_145396881_145396952@3.33.31	HisGTG
3	83	6	i-tRF	trna16_HisGTG_1_+_146544773_146544844@3.33.31	HisGTG
3	83	6	i-tRF	trna21_HisGTG_1_+_147753471_147753542@3.33.31	HisGTG
3	83	6	i-tRF	trna1_HisGTG_15_+_45493349_45493420@3.33.31	HisGTG
3	83	6	i-tRF	trna8_HisGTG_15_-_45492611_45492682@3.33.31	HisGTG
3	83	6	i-tRF	trna9_HisGTG_15_-_45490804_45490875@3.33.31	HisGTG
3	83	6	i-tRF	trna33_HisGTG_6_+_27125906_27125977@3.33.31	HisGTG
3	83	6	i-tRF	trna7_HisGTG_9_-_14433938_14434009@3.33.31	HisGTG
0	91	1	i-tRF	trna6_TrpCCA_12_+_98898030_98898101@31.52.22	TrpCCA
92	0	0	i-tRF	trna6_TrpCCA_12_+_98898030_98898101@40.56.17	TrpCCA
0	92	0	i-tRF	trna12_ArgCCT_16_+_3243918_3243990@37.52.16	ArgCCT
0	92	0	i-tRF	trna3_ArgCCT_7_+_139025446_139025518@37.52.16	ArgCCT
0	92	0	i-tRF	trna2_ArgCCT_16_+_3202901_3202973@37.52.16	ArgCCT
0	92	0	i-tRF	trna21_ArgCCT_17_-_73030526_73030598@37.52.16	ArgCCT
0	92	0	i-tRF	trna18_ArgCCT_17_+_73030001_73030073@37.52.16	ArgCCT
0	91	0	i-tRF	trna3_GluTTC_13_-_45492062_45492133@52.69.18	GluTTC
0	91	0	i-tRF	trna11_GluTTC_15_-_26327381_26327452@52.69.18	GluTTC
90	0	0	i-tRF	trna9_ArgTCT_1_+_94313129_94313213@39.68.30	ArgTCT
0	89	0	i-tRF	trnaMT_GlnTTG_MT_-_4329_4400@45.61.17	GlnTTG
0	89	0	i-tRF	trnalookalike2_GlnTTG_1_-_564879_564950@45.61.17	GlnTTG
0	85	0	i-tRF	trna42_GlnCTG_6_+_27263212_27263283@19.35.17	GlnCTG
0	85	0	i-tRF	trna146_GlnCTG_6_-_27515531_27515602@19.35.17	GlnCTG
0	85	0	i-tRF	trna7_GlnCTG_15_-_66161400_66161471@19.35.17	GlnCTG
0	85	0	i-tRF	trna3_GlnCTG_17_+_8023070_8023141@19.35.17	GlnCTG
1	1	3	3'-tRF	trna17_LeuCAG_16_+_57333863_57333945@68.86.19	LeuCAG
1	1	3	3'-tRF	trna26_LeuCAG_16_-_57334392_57334474@68.86.19	LeuCAG
1	1	3	3'-tRF	trna141_LeuCAA_6_-_27570348_27570454@69.87.19	LeuCAA
1	1	3	3'-tRF	trna140_LeuCAA_6_-_27573417_27573524@69.87.19	LeuCAA
1	1	3	3'-tRF	trna100_LeuCAA_6_-_28864000_28864105@68.86.19	LeuCAA
1	1	3	3'-tRF	trna74_LeuCAA_6_+_28908830_28908934@68.86.19	LeuCAA
1	1	3	3'-tRF	trna58_LeuCAA_1_+_249168054_249168159@69.87.19	LeuCAA
0	275	3	3'-tRF	trna136_ValAAC_6_-_27648885_27648957@60.75.16	ValAAC
0	275	3	3'-tRF	trna15_ValAAC_5_-_180615416_180615488@60.75.16	ValAAC
0	275	3	3'-tRF	trna2_ValAAC_3_+_169490018_169490090@60.75.16	ValAAC
0	275	3	3'-tRF	trna12_ValAAC_5_-_180645270_180645342@60.75.16	ValAAC
0	275	3	3'-tRF	trna4_ValAAC_5_+_180591154_180591226@60.75.16	ValAAC
0	275	3	3'-tRF	trna5_ValAAC_5_+_180596610_180596682@60.75.16	ValAAC
0	275	3	3'-tRF	trna132_ValAAC_6_-_27721179_27721251@60.75.16	ValAAC
0	275	3	3'-tRF	trna90_ValCAC_1_-_149684088_149684161@61.76.16	ValCAC
0	275	3	3'-tRF	trna85_ValCAC_1_-_161369490_161369562@60.75.16	ValCAC
0	275	3	3'-tRF	trna10_ValCAC_5_-_180649395_180649467@60.75.16	ValCAC
0	275	3	3'-tRF	trna18_ValCAC_5_-_180529253_180529325@60.75.16	ValCAC
0	275	3	3'-tRF	trna2_ValCAC_5_+_180524070_180524142@60.75.16	ValCAC
0	275	3	3'-tRF	trna6_ValCAC_5_+_180600650_180600722@60.75.16	ValCAC
0	275	3	3'-tRF	trna9_ValCAC_6_+_26538282_26538354@60.75.16	ValCAC
0	85	0	i-tRF	trna1_GlnCTG_6_+_18836402_18836473@19.35.17	GlnCTG
0	85	0	i-tRF	trna49_GlnCTG_6_+_27487308_27487379@19.35.17	GlnCTG
2	0	3	3'-tRF	trna13_ThrTGT_5_-_180618687_180618758@60.75.16	ThrTGT
2	0	3	3'-tRF	trna4_ThrTGT_14_+_21149849_21149921@61.76.16	ThrTGT
2	0	3	3'-tRF	trna20_ThrTGT_14_-_21099319_21099391@61.76.16	ThrTGT
2	0	3	3'-tRF	trna21_ThrTGT_14_-_21081949_21082021@61.76.16	ThrTGT
2	0	3	3'-tRF	trna56_ThrTGT_1_+_222638347_222638419@61.76.16	ThrTGT
0	85	0	i-tRF	trna99_GlnCTG_6_-_28909378_28909449@19.35.17	GlnCTG
1	81	1	i-tRF	trna130_GlnTTG_6_-_27763640_27763711@15.36.22	GlnTTG
1	81	1	i-tRF	trna173_GlnTTG_6_-_26311975_26312046@15.36.22	GlnTTG
1	81	1	i-tRF	trna174_GlnTTG_6_-_26311424_26311495@15.36.22	GlnTTG
1	81	1	i-tRF	trna64_GlnTTG_6_+_28557156_28557227@15.36.22	GlnTTG
1	81	1	i-tRF	trna16_GlnTTG_17_+_47269890_47269961@15.36.22	GlnTTG
0	82	0	i-tRF	trnaMT_AlaTGC_MT_-_5587_5655@38.61.24	AlaTGC
0	82	0	i-tRF	trnalookalike1_AlaTGC_14_+_32954252_32954320@38.61.24	AlaTGC
0	82	0	i-tRF	trnalookalike4_AlaTGC_1_-_566137_566205@38.61.24	AlaTGC
0	0	78	i-tRF	trna61_MetCAT_6_+_27745664_27745735@17.33.17	MetCAT
5	8	3	3'-tRF	trna42_GlnCTG_6_+_27263212_27263283@58.75.18	GlnCTG
5	8	3	3'-tRF	trna7_GlnCTG_15_-_66161400_66161471@58.75.18	GlnCTG
5	8	3	3'-tRF	trna3_GlnCTG_17_+_8023070_8023141@58.75.18	GlnCTG
5	8	3	3'-tRF	trna1_GlnCTG_6_+_18836402_18836473@58.75.18	GlnCTG
5	8	3	3'-tRF	trna49_GlnCTG_6_+_27487308_27487379@58.75.18	GlnCTG
5	8	3	3'-tRF	trna99_GlnCTG_6_-_28909378_28909449@58.75.18	GlnCTG
0	0	78	i-tRF	trna32_MetCAT_1_+_153643726_153643797@17.33.17	MetCAT
0	0	78	i-tRF	trna20_MetCAT_17_-_80452597_80452668@17.33.17	MetCAT
0	0	78	i-tRF	trna129_MetCAT_6_-_27870271_27870342@17.33.17	MetCAT
0	0	78	i-tRF	trna142_MetCAT_6_-_27560600_27560671@17.33.17	MetCAT
0	0	78	i-tRF	trna150_MetCAT_6_-_27300764_27300835@17.33.17	MetCAT
0	0	78	i-tRF	trna169_MetCAT_6_-_26330529_26330600@17.33.17	MetCAT
0	0	78	i-tRF	trna171_MetCAT_6_-_26313352_26313423@17.33.17	MetCAT
0	0	78	i-tRF	trna2_MetCAT_6_+_26286754_26286825@17.33.17	MetCAT
0	0	78	i-tRF	trna151_ThrCGT_6_-_27271568_27271639@17.33.17	ThrCGT
0	76	1	i-tRF	trnaMT_GlnTTG_MT_-_4329_4400@18.36.19	GlnTTG
0	76	1	i-tRF	trnalookalike2_GlnTTG_1_-_564879_564950@18.36.19	GlnTTG
0	76	0	i-tRF	trnaMT_AsnGTT_MT_-_5657_5729@20.40.21	AsnGTT
0	76	0	i-tRF	trnalookalike5_AsnGTT_1_-_566207_566279@20.40.21	AsnGTT
24	24	24	i-tRF	trna111_HisGTG_1_-_147774845_147774916@16.36.21	HisGTG
24	24	24	i-tRF	trna118_HisGTG_1_-_145396881_145396952@16.36.21	HisGTG
24	24	24	i-tRF	trna16_HisGTG_1_+_146544773_146544844@16.36.21	HisGTG
24	24	24	i-tRF	trna21_HisGTG_1_+_147753471_147753542@16.36.21	HisGTG
24	24	24	i-tRF	trna1_HisGTG_15_+_45493349_45493420@16.36.21	HisGTG
24	24	24	i-tRF	trna8_HisGTG_15_-_45492611_45492682@16.36.21	HisGTG
0	1	2	5'-tRF	trna61_MetCAT_6_+_27745664_27745735@1.21.21	MetCAT
0	1	2	5'-tRF	trna32_MetCAT_1_+_153643726_153643797@1.21.21	MetCAT
0	1	2	5'-tRF	trna20_MetCAT_17_-_80452597_80452668@1.21.21	MetCAT
0	1	2	5'-tRF	trna129_MetCAT_6_-_27870271_27870342@1.21.21	MetCAT
0	1	2	5'-tRF	trna142_MetCAT_6_-_27560600_27560671@1.21.21	MetCAT
0	1	2	5'-tRF	trna150_MetCAT_6_-_27300764_27300835@1.21.21	MetCAT
0	1	2	5'-tRF	trna169_MetCAT_6_-_26330529_26330600@1.21.21	MetCAT
0	1	2	5'-tRF	trna171_MetCAT_6_-_26313352_26313423@1.21.21	MetCAT
0	1	2	5'-tRF	trna2_MetCAT_6_+_26286754_26286825@1.21.21	MetCAT
2	2	2	5'-tRF	trna117_GlyTCC_1_-_145397864_145397935@1.30.30	GlyTCC
2	2	2	5'-tRF	trna45_GlyTCC_1_+_161500903_161500974@1.30.30	GlyTCC
2	2	2	5'-tRF	trna70_GlyTCC_1_-_161439547_161439618@1.30.30	GlyTCC
2	2	2	5'-tRF	trna73_GlyTCC_1_-_161432166_161432237@1.30.30	GlyTCC
2	2	2	5'-tRF	trna76_GlyTCC_1_-_161424756_161424827@1.30.30	GlyTCC
2	2	2	5'-tRF	trna79_GlyTCC_1_-_161417375_161417446@1.30.30	GlyTCC
0	1	2	5'-half	trna17_GluTTC_2_-_204229131_204229201@1.31.31	GluTTC
1	0	2	5'-half	trna34_GlyCCC_16_-_686736_686806@1.32.32	GlyCCC
1	0	2	5'-half	trna27_GlyCCC_2_-_70476123_70476193@1.32.32	GlyCCC
224	1	2	5'-tRF	trna111_HisGTG_1_-_147774845_147774916@-1T.31.32	HisGTG
224	1	2	5'-tRF	trna118_HisGTG_1_-_145396881_145396952@-1T.31.32	HisGTG
224	1	2	5'-tRF	trna16_HisGTG_1_+_146544773_146544844@-1T.31.32	HisGTG
224	1	2	5'-tRF	trna21_HisGTG_1_+_147753471_147753542@-1T.31.32	HisGTG
224	1	2	5'-tRF	trna1_HisGTG_15_+_45493349_45493420@-1T.31.32	HisGTG
224	1	2	5'-tRF	trna8_HisGTG_15_-_45492611_45492682@-1T.31.32	HisGTG
224	1	2	5'-tRF	trna9_HisGTG_15_-_45490804_45490875@-1T.31.32	HisGTG
224	1	2	5'-tRF	trna33_HisGTG_6_+_27125906_27125977@-1T.31.32	HisGTG
224	1	2	5'-tRF	trna7_HisGTG_9_-_14433938_14434009@-1T.31.32	HisGTG
24	24	24	i-tRF	trna9_HisGTG_15_-_45490804_45490875@16.36.21	HisGTG
24	24	24	i-tRF	trna33_HisGTG_6_+_27125906_27125977@16.36.21	HisGTG
24	24	24	i-tRF	trna7_HisGTG_9_-_14433938_14434009@16.36.21	HisGTG
71	0	0	i-tRF	trna65_ProAGG_1_-_167684725_167684796@36.55.20	ProAGG
71	0	0	i-tRF	trna9_ProAGG_11_+_75946557_75946628@36.55.20	ProAGG
71	0	0	i-tRF	trna22_ProAGG_14_-_21081560_21081631@36.55.20	ProAGG
71	0	0	i-tRF	trna23_ProAGG_14_-_21077495_21077566@36.55.20	ProAGG
71	0	0	i-tRF	trna29_ProAGG_16_-_3232635_3232706@36.55.20	ProAGG
71	0	0	i-tRF	trna9_ProAGG_16_+_3239634_3239705@36.55.20	ProAGG
71	0	0	i-tRF	trna12_ProAGG_6_+_26555498_26555569@36.55.20	ProAGG
71	0	0	i-tRF	trna2_ProAGG_7_+_128423504_128423575@36.55.20	ProAGG
71	0	0	i-tRF	trna52_ProCGG_1_+_167683962_167684033@36.55.20	ProCGG
71	0	0	i-tRF	trna6_ProCGG_16_+_3222049_3222120@36.55.20	ProCGG
71	0	0	i-tRF	trna37_ProCGG_17_-_8126151_8126222@36.55.20	ProCGG
71	0	0	i-tRF	trna6_ProTGG_14_+_21152175_21152246@36.55.20	ProTGG
71	0	0	i-tRF	trna28_ProTGG_16_-_3234133_3234204@36.55.20	ProTGG
71	0	0	i-tRF	trna3_ProTGG_16_+_3208923_3208994@36.55.20	ProTGG
71	0	0	i-tRF	trna8_ProTGG_16_+_3238094_3238165@36.55.20	ProTGG
71	0	0	i-tRF	trna14_ProTGG_5_-_180615854_180615925@36.55.20	ProTGG
71	0	0	i-tRF	trna3_ProTGG_14_+_21101165_21101236@36.55.20	ProTGG
0	71	0	i-tRF	trna12_ArgCCT_16_+_3243918_3243990@36.55.20	ArgCCT
1	3	2	5'-tRF	trna94_GluTTC_1_-_149664355_149664427@1.29.29	GluTTC
1	3	2	5'-tRF	trna134_GluTTC_1_-_16861774_16861845@1.29.29	GluTTC
1	3	2	5'-tRF	trna84_GluTTC_1_-_161391883_161391954@1.29.29	GluTTC
1	3	2	5'-tRF	trna5_GluTTC_1_+_17199078_17199149@1.29.29	GluTTC
0	71	0	i-tRF	trna3_ArgCCT_7_+_139025446_139025518@36.55.20	ArgCCT
0	71	0	i-tRF	trna2_ArgCCT_16_+_3202901_3202973@36.55.20	ArgCCT
0	71	0	i-tRF	trna21_ArgCCT_17_-_73030526_73030598@36.55.20	ArgCCT
0	71	0	i-tRF	trna18_ArgCCT_17_+_73030001_73030073@36.55.20	ArgCCT
0	70	0	i-tRF	trna12_ArgCCT_16_+_3243918_3243990@36.53.18	ArgCCT
0	70	0	i-tRF	trna3_ArgCCT_7_+_139025446_139025518@36.53.18	ArgCCT
0	70	0	i-tRF	trna2_ArgCCT_16_+_3202901_3202973@36.53.18	ArgCCT
0	70	0	i-tRF	trna21_ArgCCT_17_-_73030526_73030598@36.53.18	ArgCCT
0	70	0	i-tRF	trna18_ArgCCT_17_+_73030001_73030073@36.53.18	ArgCCT
0	68	0	i-tRF	trna34_ThrAGT_6_+_27130050_27130123@42.58.17	ThrAGT
2	3	2	5'-tRF	trna35_GlyGCC_1_+_161413094_161413164@1.24.24	GlyGCC
2	3	2	5'-tRF	trna37_GlyGCC_1_+_161420467_161420537@1.24.24	GlyGCC
2	3	2	5'-tRF	trna39_GlyGCC_1_+_161427898_161427968@1.24.24	GlyGCC
2	3	2	5'-tRF	trna41_GlyGCC_1_+_161435258_161435328@1.24.24	GlyGCC
2	3	2	5'-tRF	trna2_GlyGCC_21_-_18827107_18827177@1.24.24	GlyGCC
1	1	2	5'-tRF	trna3_GluTTC_13_-_45492062_45492133@1.30.30	GluTTC
1	1	2	5'-tRF	trna11_GluTTC_15_-_26327381_26327452@1.30.30	GluTTC
0	68	0	i-tRF	trna60_ThrAGT_6_+_27694473_27694546@42.58.17	ThrAGT
0	68	0	i-tRF	trna40_ThrAGT_17_-_8042770_8042843@42.58.17	ThrAGT
0	68	0	i-tRF	trna69_ThrAGT_6_+_28693795_28693868@42.58.17	ThrAGT
0	68	0	i-tRF	trna135_ThrAGT_6_-_27652474_27652547@42.58.17	ThrAGT
0	68	0	i-tRF	trna167_ThrAGT_6_-_26533145_26533218@42.58.17	ThrAGT
0	68	0	i-tRF	trna36_ThrAGT_17_-_8129553_8129626@42.58.17	ThrAGT
0	68	0	i-tRF	trna8_ThrAGT_17_+_8090478_8090551@42.58.17	ThrAGT
0	68	0	i-tRF	trna4_ThrAGT_19_+_33667963_33668036@42.58.17	ThrAGT
0	68	0	i-tRF	trna121_ThrCGT_6_-_28615984_28616057@42.58.17	ThrCGT
24	1	2	5'-tRF	trna59_GluCTC_1_+_249168447_249168518@1.39.39	GluCTC
24	1	2	5'-tRF	trna116_GluCTC_1_-_145399233_145399304@1.39.39	GluCTC
24	1	2	5'-tRF	trna71_GluCTC_1_-_161439189_161439260@1.39.39	GluCTC
24	1	2	5'-tRF	trna74_GluCTC_1_-_161431809_161431880@1.39.39	GluCTC
24	1	2	5'-tRF	trna77_GluCTC_1_-_161424398_161424469@1.39.39	GluCTC
24	1	2	5'-tRF	trna80_GluCTC_1_-_161417018_161417089@1.39.39	GluCTC
24	1	2	5'-tRF	trna77_GluCTC_6_+_28949976_28950047@1.39.39	GluCTC
24	1	2	5'-tRF	trna87_GluCTC_6_-_126101393_126101464@1.39.39	GluCTC
1	4	2	5'-tRF	trna59_GluCTC_1_+_249168447_249168518@1.26.26	GluCTC
1	4	2	5'-tRF	trna116_GluCTC_1_-_145399233_145399304@1.26.26	GluCTC
1	4	2	5'-tRF	trna71_GluCTC_1_-_161439189_161439260@1.26.26	GluCTC
1	4	2	5'-tRF	trna74_GluCTC_1_-_161431809_161431880@1.26.26	GluCTC
1	4	2	5'-tRF	trna77_GluCTC_1_-_161424398_161424469@1.26.26	GluCTC
1	4	2	5'-tRF	trna80_GluCTC_1_-_161417018_161417089@1.26.26	GluCTC
1	4	2	5'-tRF	trna77_GluCTC_6_+_28949976_28950047@1.26.26	GluCTC
1	4	2	5'-tRF	trna87_GluCTC_6_-_126101393_126101464@1.26.26	GluCTC
3	0	2	5'-tRF	trna111_HisGTG_1_-_147774845_147774916@1.16.16	HisGTG
3	0	2	5'-tRF	trna118_HisGTG_1_-_145396881_145396952@1.16.16	HisGTG
3	0	2	5'-tRF	trna16_HisGTG_1_+_146544773_146544844@1.16.16	HisGTG
3	0	2	5'-tRF	trna21_HisGTG_1_+_147753471_147753542@1.16.16	HisGTG
3	0	2	5'-tRF	trna1_HisGTG_15_+_45493349_45493420@1.16.16	HisGTG
3	0	2	5'-tRF	trna8_HisGTG_15_-_45492611_45492682@1.16.16	HisGTG
3	0	2	5'-tRF	trna9_HisGTG_15_-_45490804_45490875@1.16.16	HisGTG
3	0	2	5'-tRF	trna33_HisGTG_6_+_27125906_27125977@1.16.16	HisGTG
3	0	2	5'-tRF	trna7_HisGTG_9_-_14433938_14434009@1.16.16	HisGTG
0	68	0	i-tRF	trna125_ThrCGT_6_-_28456770_28456843@42.58.17	ThrCGT
0	68	0	i-tRF	trna127_ThrTGT_6_-_28442329_28442402@42.58.17	ThrTGT
0	67	0	i-tRF	trnaMT_GluTTC_MT_-_14674_14742@44.65.22	GluTTC
0	67	0	i-tRF	trnalookalike8_GluTTC_5_-_93905172_93905240@44.65.22	GluTTC
0	67	0	i-tRF	trna61_MetCAT_6_+_27745664_27745735@14.32.19	MetCAT
0	67	0	i-tRF	trna32_MetCAT_1_+_153643726_153643797@14.32.19	MetCAT
0	67	0	i-tRF	trna20_MetCAT_17_-_80452597_80452668@14.32.19	MetCAT
0	67	0	i-tRF	trna129_MetCAT_6_-_27870271_27870342@14.32.19	MetCAT
0	67	0	i-tRF	trna142_MetCAT_6_-_27560600_27560671@14.32.19	MetCAT
0	67	0	i-tRF	trna150_MetCAT_6_-_27300764_27300835@14.32.19	MetCAT
0	67	0	i-tRF	trna169_MetCAT_6_-_26330529_26330600@14.32.19	MetCAT
0	67	0	i-tRF	trna171_MetCAT_6_-_26313352_26313423@14.32.19	MetCAT
0	67	0	i-tRF	trna2_MetCAT_6_+_26286754_26286825@14.32.19	MetCAT
0	67	0	i-tRF	trna151_ThrCGT_6_-_27271568_27271639@14.32.19	ThrCGT
0	65	0	i-tRF	trna34_GlyCCC_16_-_686736_686806@2.17.16	GlyCCC
0	65	0	i-tRF	trna27_GlyCCC_2_-_70476123_70476193@2.17.16	GlyCCC
0	63	0	i-tRF	trna34_GlyCCC_16_-_686736_686806@36.54.19	GlyCCC
0	63	0	i-tRF	trna27_GlyCCC_2_-_70476123_70476193@36.54.19	GlyCCC
1	62	0	i-tRF	trna34_GlyCCC_16_-_686736_686806@38.55.18	GlyCCC
1	62	0	i-tRF	trna27_GlyCCC_2_-_70476123_70476193@38.55.18	GlyCCC
0	61	1	i-tRF	trnaMT_GlnTTG_MT_-_4329_4400@12.36.25	GlnTTG
0	61	1	i-tRF	trnalookalike2_GlnTTG_1_-_564879_564950@12.36.25	GlnTTG
2	59	0	i-tRF	trna18_GlyGCC_16_+_70822597_70822667@7.33.27	GlyGCC
2	59	0	i-tRF	trna25_GlyGCC_16_-_70812114_70812184@7.33.27	GlyGCC
0	1	2	3'-tRF	trna17_LeuCAG_16_+_57333863_57333945@67.86.20	LeuCAG
0	1	2	3'-tRF	trna26_LeuCAG_16_-_57334392_57334474@67.86.20	LeuCAG
0	1	2	3'-tRF	trna141_LeuCAA_6_-_27570348_27570454@68.87.20	LeuCAA
0	1	2	3'-tRF	trna140_LeuCAA_6_-_27573417_27573524@68.87.20	LeuCAA
0	1	2	3'-tRF	trna100_LeuCAA_6_-_28864000_28864105@67.86.20	LeuCAA
0	1	2	3'-tRF	trna74_LeuCAA_6_+_28908830_28908934@67.86.20	LeuCAA
0	1	2	3'-tRF	trna58_LeuCAA_1_+_249168054_249168159@68.87.20	LeuCAA
0	1	2	3'-tRF	trna17_LeuCAG_16_+_57333863_57333945@66.86.21	LeuCAG
0	1	2	3'-tRF	trna26_LeuCAG_16_-_57334392_57334474@66.86.21	LeuCAG
0	1	2	3'-tRF	trna141_LeuCAA_6_-_27570348_27570454@67.87.21	LeuCAA
0	1	2	3'-tRF	trna140_LeuCAA_6_-_27573417_27573524@67.87.21	LeuCAA
0	1	2	3'-tRF	trna100_LeuCAA_6_-_28864000_28864105@66.86.21	LeuCAA
0	1	2	3'-tRF	trna74_LeuCAA_6_+_28908830_28908934@66.86.21	LeuCAA
0	1	2	3'-tRF	trna58_LeuCAA_1_+_249168054_249168159@67.87.21	LeuCAA
0	1	2	5'-tRF	trna10_LysCTT_16_+_3241501_3241573@1.28.28	LysCTT
0	1	2	5'-tRF	trna32_LysCTT_16_-_3207406_3207478@1.28.28	LysCTT
0	1	2	5'-tRF	trna119_LysCTT_1_-_145395522_145395594@1.28.28	LysCTT
0	1	2	5'-tRF	trna7_LysCTT_16_+_3225692_3225764@1.28.28	LysCTT
0	1	2	5'-tRF	trna11_LysCTT_5_-_180648979_180649051@1.28.28	LysCTT
0	1	2	5'-tRF	trna9_LysCTT_5_+_180634755_180634827@1.28.28	LysCTT
0	1	2	5'-tRF	trna13_LysCTT_6_+_26556774_26556846@1.28.28	LysCTT
0	1	2	5'-tRF	trna13_LysCTT_14_-_58706613_58706685@1.28.28	LysCTT
0	1	2	5'-tRF	trna2_LysCTT_15_+_79152904_79152976@1.28.28	LysCTT
0	0	2	5'-half	trna111_HisGTG_1_-_147774845_147774916@-1A.32.33	HisGTG
0	0	2	5'-half	trna118_HisGTG_1_-_145396881_145396952@-1A.32.33	HisGTG
0	0	2	5'-half	trna16_HisGTG_1_+_146544773_146544844@-1A.32.33	HisGTG
0	0	2	5'-half	trna21_HisGTG_1_+_147753471_147753542@-1A.32.33	HisGTG
0	0	2	5'-half	trna1_HisGTG_15_+_45493349_45493420@-1A.32.33	HisGTG
0	0	2	5'-half	trna8_HisGTG_15_-_45492611_45492682@-1A.32.33	HisGTG
0	0	2	5'-half	trna9_HisGTG_15_-_45490804_45490875@-1A.32.33	HisGTG
0	0	2	5'-half	trna33_HisGTG_6_+_27125906_27125977@-1A.32.33	HisGTG
0	0	2	5'-half	trna7_HisGTG_9_-_14433938_14434009@-1A.32.33	HisGTG
0	2	2	3'-tRF	trna145_SerAGA_6_-_27521192_27521273@69.85.17	SerAGA
0	2	2	3'-tRF	trna50_SerAGA_6_+_27499987_27500068@69.85.17	SerAGA
0	2	2	3'-tRF	trna35_SerAGA_17_-_8129928_8130009@69.85.17	SerAGA
0	2	2	3'-tRF	trna44_SerAGA_6_+_27446591_27446672@69.85.17	SerAGA
0	2	2	3'-tRF	trna46_SerAGA_6_+_27463593_27463674@69.85.17	SerAGA
0	2	2	3'-tRF	trna47_SerAGA_6_+_27470818_27470899@69.85.17	SerAGA
0	2	2	3'-tRF	trna5_SerAGA_6_+_26327817_26327898@69.85.17	SerAGA
0	2	2	3'-tRF	trna11_SerAGA_8_-_96281885_96281966@69.85.17	SerAGA
0	2	2	3'-tRF	trna147_SerAGA_6_-_27509554_27509635@69.85.17	SerAGA
0	2	2	3'-tRF	trna172_SerTGA_6_-_26312824_26312905@69.85.17	SerTGA
0	2	2	3'-tRF	trna51_SerTGA_6_+_27513468_27513549@69.85.17	SerTGA
1	9	2	5'-tRF	trna111_HisGTG_1_-_147774845_147774916@1.17.17	HisGTG
1	9	2	5'-tRF	trna118_HisGTG_1_-_145396881_145396952@1.17.17	HisGTG
1	9	2	5'-tRF	trna16_HisGTG_1_+_146544773_146544844@1.17.17	HisGTG
1	9	2	5'-tRF	trna21_HisGTG_1_+_147753471_147753542@1.17.17	HisGTG
1	9	2	5'-tRF	trna1_HisGTG_15_+_45493349_45493420@1.17.17	HisGTG
1	9	2	5'-tRF	trna8_HisGTG_15_-_45492611_45492682@1.17.17	HisGTG
1	9	2	5'-tRF	trna9_HisGTG_15_-_45490804_45490875@1.17.17	HisGTG
1	9	2	5'-tRF	trna33_HisGTG_6_+_27125906_27125977@1.17.17	HisGTG
1	9	2	5'-tRF	trna7_HisGTG_9_-_14433938_14434009@1.17.17	HisGTG
4	1	2	5'-tRF	trna111_HisGTG_1_-_147774845_147774916@1.26.26	HisGTG
4	1	2	5'-tRF	trna118_HisGTG_1_-_145396881_145396952@1.26.26	HisGTG
4	1	2	5'-tRF	trna16_HisGTG_1_+_146544773_146544844@1.26.26	HisGTG
4	1	2	5'-tRF	trna21_HisGTG_1_+_147753471_147753542@1.26.26	HisGTG
4	1	2	5'-tRF	trna1_HisGTG_15_+_45493349_45493420@1.26.26	HisGTG
4	1	2	5'-tRF	trna8_HisGTG_15_-_45492611_45492682@1.26.26	HisGTG
4	1	2	5'-tRF	trna9_HisGTG_15_-_45490804_45490875@1.26.26	HisGTG
4	1	2	5'-tRF	trna33_HisGTG_6_+_27125906_27125977@1.26.26	HisGTG
4	1	2	5'-tRF	trna7_HisGTG_9_-_14433938_14434009@1.26.26	HisGTG
2	59	0	i-tRF	trna68_GlyGCC_1_-_161493637_161493707@7.33.27	GlyGCC
2	59	0	i-tRF	trna19_GlyGCC_16_+_70823410_70823480@7.33.27	GlyGCC
2	59	0	i-tRF	trna24_GlyGCC_16_-_70812942_70813012@7.33.27	GlyGCC
2	59	0	i-tRF	trna5_GlyGCC_17_+_8029064_8029134@7.33.27	GlyGCC
2	59	0	i-tRF	trna19_GlyGCC_2_-_157257659_157257729@7.33.27	GlyGCC
2	59	0	i-tRF	trna128_GlyGCC_6_-_27870686_27870756@7.33.27	GlyGCC
2	59	0	i-tRF	trna35_GlyGCC_1_+_161413094_161413164@7.33.27	GlyGCC
2	59	0	i-tRF	trna37_GlyGCC_1_+_161420467_161420537@7.33.27	GlyGCC
2	59	0	i-tRF	trna39_GlyGCC_1_+_161427898_161427968@7.33.27	GlyGCC
2	59	0	i-tRF	trna41_GlyGCC_1_+_161435258_161435328@7.33.27	GlyGCC
2	59	0	i-tRF	trna2_GlyGCC_21_-_18827107_18827177@7.33.27	GlyGCC
0	59	0	i-tRF	trna111_HisGTG_1_-_147774845_147774916@3.34.32	HisGTG
2	2	2	5'-tRF	trna62_SerGCT_6_+_28180815_28180896@1.24.24	SerGCT
2	2	2	5'-tRF	trna10_SerGCT_15_-_40886023_40886104@1.24.24	SerGCT
2	2	2	5'-tRF	trna7_SerGCT_17_+_8090184_8090265@1.24.24	SerGCT
2	2	2	5'-tRF	trna123_SerGCT_6_-_28565117_28565198@1.24.24	SerGCT
2	2	2	5'-tRF	trna8_SerGCT_11_+_66115591_66115672@1.24.24	SerGCT
2	2	2	5'-tRF	trna43_SerGCT_6_+_27265775_27265856@1.24.24	SerGCT
2	2	2	5'-tRF	trna31_SerGCT_6_+_27065085_27065166@1.24.24	SerGCT
2	3	2	5'-tRF	trna111_HisGTG_1_-_147774845_147774916@-1G.30.31	HisGTG
2	3	2	5'-tRF	trna118_HisGTG_1_-_145396881_145396952@-1G.30.31	HisGTG
2	3	2	5'-tRF	trna16_HisGTG_1_+_146544773_146544844@-1G.30.31	HisGTG
2	3	2	5'-tRF	trna21_HisGTG_1_+_147753471_147753542@-1G.30.31	HisGTG
2	3	2	5'-tRF	trna1_HisGTG_15_+_45493349_45493420@-1G.30.31	HisGTG
2	3	2	5'-tRF	trna8_HisGTG_15_-_45492611_45492682@-1G.30.31	HisGTG
2	3	2	5'-tRF	trna9_HisGTG_15_-_45490804_45490875@-1G.30.31	HisGTG
2	3	2	5'-tRF	trna33_HisGTG_6_+_27125906_27125977@-1G.30.31	HisGTG
2	3	2	5'-tRF	trna7_HisGTG_9_-_14433938_14434009@-1G.30.31	HisGTG
1	1	2	5'-tRF	trna5_LysTTT_11_+_59323902_59323974@1.24.24	LysTTT
1	1	2	5'-tRF	trna54_LysTTT_1_+_204475655_204475727@1.24.24	LysTTT
1	1	2	5'-tRF	trna62_LysTTT_1_-_204476158_204476230@1.24.24	LysTTT
1	1	2	5'-tRF	trna14_LysTTT_11_-_59327808_59327880@1.24.24	LysTTT
1	1	2	5'-tRF	trna2_LysTTT_17_+_8022473_8022545@1.24.24	LysTTT
1	1	2	5'-tRF	trna76_LysTTT_6_+_28918806_28918878@1.24.24	LysTTT
0	0	2	5'-half	trna111_HisGTG_1_-_147774845_147774916@-1T.32.33	HisGTG
0	0	2	5'-half	trna118_HisGTG_1_-_145396881_145396952@-1T.32.33	HisGTG
0	0	2	5'-half	trna16_HisGTG_1_+_146544773_146544844@-1T.32.33	HisGTG
0	0	2	5'-half	trna21_HisGTG_1_+_147753471_147753542@-1T.32.33	HisGTG
0	0	2	5'-half	trna1_HisGTG_15_+_45493349_45493420@-1T.32.33	HisGTG
0	0	2	5'-half	trna8_HisGTG_15_-_45492611_45492682@-1T.32.33	HisGTG
0	0	2	5'-half	trna9_HisGTG_15_-_45490804_45490875@-1T.32.33	HisGTG
0	0	2	5'-half	trna33_HisGTG_6_+_27125906_27125977@-1T.32.33	HisGTG
0	0	2	5'-half	trna7_HisGTG_9_-_14433938_14434009@-1T.32.33	HisGTG
0	59	0	i-tRF	trna118_HisGTG_1_-_145396881_145396952@3.34.32	HisGTG
0	59	0	i-tRF	trna16_HisGTG_1_+_146544773_146544844@3.34.32	HisGTG
0	59	0	i-tRF	trna21_HisGTG_1_+_147753471_147753542@3.34.32	HisGTG
0	59	0	i-tRF	trna1_HisGTG_15_+_45493349_45493420@3.34.32	HisGTG
0	59	0	i-tRF	trna8_HisGTG_15_-_45492611_45492682@3.34.32	HisGTG
0	59	0	i-tRF	trna9_HisGTG_15_-_45490804_45490875@3.34.32	HisGTG
0	59	0	i-tRF	trna33_HisGTG_6_+_27125906_27125977@3.34.32	HisGTG
0	59	0	i-tRF	trna7_HisGTG_9_-_14433938_14434009@3.34.32	HisGTG
0	58	0	i-tRF	trna6_ProTGG_14_+_21152175_21152246@32.54.23	ProTGG
0	58	0	i-tRF	trna28_ProTGG_16_-_3234133_3234204@32.54.23	ProTGG
0	58	0	i-tRF	trna3_ProTGG_16_+_3208923_3208994@32.54.23	ProTGG
0	58	0	i-tRF	trna8_ProTGG_16_+_3238094_3238165@32.54.23	ProTGG
0	58	0	i-tRF	trna14_ProTGG_5_-_180615854_180615925@32.54.23	ProTGG
0	58	0	i-tRF	trna3_ProTGG_14_+_21101165_21101236@32.54.23	ProTGG
0	58	0	i-tRF	trna65_ProAGG_1_-_167684725_167684796@35.55.21	ProAGG
0	58	0	i-tRF	trna9_ProAGG_11_+_75946557_75946628@35.55.21	ProAGG
0	58	0	i-tRF	trna22_ProAGG_14_-_21081560_21081631@35.55.21	ProAGG
0	58	0	i-tRF	trna23_ProAGG_14_-_21077495_21077566@35.55.21	ProAGG
0	58	0	i-tRF	trna29_ProAGG_16_-_3232635_3232706@35.55.21	ProAGG
0	58	0	i-tRF	trna9_ProAGG_16_+_3239634_3239705@35.55.21	ProAGG
0	58	0	i-tRF	trna12_ProAGG_6_+_26555498_26555569@35.55.21	ProAGG
0	58	0	i-tRF	trna2_ProAGG_7_+_128423504_128423575@35.55.21	ProAGG
0	58	0	i-tRF	trna52_ProCGG_1_+_167683962_167684033@35.55.21	ProCGG
0	58	0	i-tRF	trna6_ProCGG_16_+_3222049_3222120@35.55.21	ProCGG
0	58	0	i-tRF	trna37_ProCGG_17_-_8126151_8126222@35.55.21	ProCGG
0	58	0	i-tRF	trna6_ProTGG_14_+_21152175_21152246@35.55.21	ProTGG
0	58	0	i-tRF	trna28_ProTGG_16_-_3234133_3234204@35.55.21	ProTGG
0	58	0	i-tRF	trna3_ProTGG_16_+_3208923_3208994@35.55.21	ProTGG
0	58	0	i-tRF	trna8_ProTGG_16_+_3238094_3238165@35.55.21	ProTGG
0	58	0	i-tRF	trna14_ProTGG_5_-_180615854_180615925@35.55.21	ProTGG
0	58	0	i-tRF	trna3_ProTGG_14_+_21101165_21101236@35.55.21	ProTGG
0	1	2	5'-tRF	trna19_TyrGTA_14_-_21121258_21121351@1.16.16	TyrGTA
0	1	2	5'-tRF	trna18_TyrGTA_14_-_21125623_21125716@1.16.16	TyrGTA
0	1	2	5'-tRF	trna17_TyrGTA_14_-_21128117_21128210@1.16.16	TyrGTA
0	1	2	5'-tRF	trna16_TyrGTA_14_-_21131351_21131444@1.16.16	TyrGTA
0	1	2	5'-tRF	trna5_TyrGTA_14_+_21151432_21151520@1.16.16	TyrGTA
0	1	2	5'-tRF	trna17_TyrGTA_6_+_26595102_26595190@1.16.16	TyrGTA
0	1	2	5'-tRF	trna4_TyrGTA_8_+_67025602_67025694@1.16.16	TyrGTA
0	1	2	5'-tRF	trna5_TyrGTA_8_+_67026223_67026311@1.16.16	TyrGTA
0	56	0	i-tRF	trna144_AspGTC_6_-_27551236_27551307@40.68.29	AspGTC
0	56	0	i-tRF	trna69_AspGTC_1_-_161440205_161440276@40.68.29	AspGTC
0	56	0	i-tRF	trna72_AspGTC_1_-_161432824_161432895@40.68.29	AspGTC
0	56	0	i-tRF	trna75_AspGTC_1_-_161425414_161425485@40.68.29	AspGTC
0	56	0	i-tRF	trna78_AspGTC_1_-_161418033_161418104@40.68.29	AspGTC
0	56	0	i-tRF	trna81_AspGTC_1_-_161410615_161410686@40.68.29	AspGTC
0	56	0	i-tRF	trna10_AspGTC_12_-_125424193_125424264@40.68.29	AspGTC
0	56	0	i-tRF	trna12_AspGTC_12_-_125411891_125411962@40.68.29	AspGTC
0	56	0	i-tRF	trna4_AspGTC_12_+_96429799_96429870@40.68.29	AspGTC
0	56	0	i-tRF	trna38_AspGTC_17_-_8125556_8125627@40.68.29	AspGTC
0	56	0	i-tRF	trna45_AspGTC_6_+_27447453_27447524@40.68.29	AspGTC
0	56	0	i-tRF	trna48_AspGTC_6_+_27471523_27471594@40.68.29	AspGTC
12	22	19	i-tRF	trna18_GlyGCC_16_+_70822597_70822667@8.33.26	GlyGCC
12	22	19	i-tRF	trna25_GlyGCC_16_-_70812114_70812184@8.33.26	GlyGCC
12	22	19	i-tRF	trna68_GlyGCC_1_-_161493637_161493707@8.33.26	GlyGCC
12	22	19	i-tRF	trna19_GlyGCC_16_+_70823410_70823480@8.33.26	GlyGCC
12	22	19	i-tRF	trna24_GlyGCC_16_-_70812942_70813012@8.33.26	GlyGCC
12	22	19	i-tRF	trna5_GlyGCC_17_+_8029064_8029134@8.33.26	GlyGCC
12	22	19	i-tRF	trna19_GlyGCC_2_-_157257659_157257729@8.33.26	GlyGCC
12	22	19	i-tRF	trna128_GlyGCC_6_-_27870686_27870756@8.33.26	GlyGCC
12	22	19	i-tRF	trna35_GlyGCC_1_+_161413094_161413164@8.33.26	GlyGCC
12	22	19	i-tRF	trna37_GlyGCC_1_+_161420467_161420537@8.33.26	GlyGCC
0	57	2	5'-tRF	trna65_ProAGG_1_-_167684725_167684796@1.17.17	ProAGG
0	57	2	5'-tRF	trna9_ProAGG_11_+_75946557_75946628@1.17.17	ProAGG
0	57	2	5'-tRF	trna22_ProAGG_14_-_21081560_21081631@1.17.17	ProAGG
0	57	2	5'-tRF	trna23_ProAGG_14_-_21077495_21077566@1.17.17	ProAGG
0	57	2	5'-tRF	trna29_ProAGG_16_-_3232635_3232706@1.17.17	ProAGG
0	57	2	5'-tRF	trna9_ProAGG_16_+_3239634_3239705@1.17.17	ProAGG
0	57	2	5'-tRF	trna12_ProAGG_6_+_26555498_26555569@1.17.17	ProAGG
0	57	2	5'-tRF	trna2_ProAGG_7_+_128423504_128423575@1.17.17	ProAGG
0	57	2	5'-tRF	trna11_ProAGG_16_+_3241989_3242060@1.17.17	ProAGG
0	57	2	5'-tRF	trna30_ProCGG_6_+_27059521_27059592@1.17.17	ProCGG
0	57	2	5'-tRF	trna52_ProCGG_1_+_167683962_167684033@1.17.17	ProCGG
0	57	2	5'-tRF	trna6_ProCGG_16_+_3222049_3222120@1.17.17	ProCGG
0	57	2	5'-tRF	trna37_ProCGG_17_-_8126151_8126222@1.17.17	ProCGG
0	57	2	5'-tRF	trna6_ProTGG_14_+_21152175_21152246@1.17.17	ProTGG
0	57	2	5'-tRF	trna28_ProTGG_16_-_3234133_3234204@1.17.17	ProTGG
0	57	2	5'-tRF	trna3_ProTGG_16_+_3208923_3208994@1.17.17	ProTGG
0	57	2	5'-tRF	trna8_ProTGG_16_+_3238094_3238165@1.17.17	ProTGG
0	57	2	5'-tRF	trna14_ProTGG_5_-_180615854_180615925@1.17.17	ProTGG
0	57	2	5'-tRF	trna12_ProTGG_11_-_75946869_75946940@1.17.17	ProTGG
0	57	2	5'-tRF	trna4_ProAGG_16_+_3210386_3210480@1.17.17	ProAGG
12	22	19	i-tRF	trna39_GlyGCC_1_+_161427898_161427968@8.33.26	GlyGCC
12	22	19	i-tRF	trna41_GlyGCC_1_+_161435258_161435328@8.33.26	GlyGCC
12	22	19	i-tRF	trna2_GlyGCC_21_-_18827107_18827177@8.33.26	GlyGCC
0	51	1	i-tRF	trna4_LysCTT_18_-_43669271_43669343@16.35.20	LysCTT
0	51	1	i-tRF	trna10_LysCTT_16_+_3241501_3241573@16.35.20	LysCTT
0	51	1	i-tRF	trna13_LysCTT_14_-_58706613_58706685@16.35.20	LysCTT
0	51	1	i-tRF	trna2_LysCTT_15_+_79152904_79152976@16.35.20	LysCTT
0	51	0	i-tRF	trna34_GlyCCC_16_-_686736_686806@36.53.18	GlyCCC
0	51	0	i-tRF	trna27_GlyCCC_2_-_70476123_70476193@36.53.18	GlyCCC
0	48	1	i-tRF	trna19_TyrGTA_14_-_21121258_21121351@20.36.17	TyrGTA
3	2	2	5'-tRF	trna78_LeuAAG_6_+_28956779_28956860@1.17.17	LeuAAG
3	2	2	5'-tRF	trna1_LeuAAG_14_+_21078291_21078372@1.17.17	LeuAAG
3	2	2	5'-tRF	trna16_LeuAAG_16_+_22308461_22308542@1.17.17	LeuAAG
3	2	2	5'-tRF	trna7_LeuAAG_5_+_180614701_180614782@1.17.17	LeuAAG
3	2	2	5'-tRF	trna98_LeuAAG_6_-_28911399_28911480@1.17.17	LeuAAG
3	2	2	5'-tRF	trna16_LeuAAG_5_-_180601044_180601125@1.17.17	LeuAAG
3	2	2	5'-tRF	trna19_LeuAAG_5_-_180524474_180524555@1.17.17	LeuAAG
3	2	2	5'-tRF	trna3_LeuAAG_5_+_180528840_180528921@1.17.17	LeuAAG
3	2	2	5'-tRF	trna42_LeuTAG_17_-_8023632_8023713@1.17.17	LeuTAG
0	48	1	i-tRF	trna18_TyrGTA_14_-_21125623_21125716@20.36.17	TyrGTA
0	48	1	i-tRF	trna17_TyrGTA_14_-_21128117_21128210@20.36.17	TyrGTA
0	48	1	i-tRF	trna16_TyrGTA_14_-_21131351_21131444@20.36.17	TyrGTA
0	48	1	i-tRF	trna5_TyrGTA_14_+_21151432_21151520@20.36.17	TyrGTA
0	48	1	i-tRF	trna14_TyrGTA_6_+_26569086_26569176@20.36.17	TyrGTA
0	48	1	i-tRF	trna15_TyrGTA_6_+_26575798_26575887@20.36.17	TyrGTA
0	48	1	i-tRF	trna16_TyrGTA_6_+_26577332_26577420@20.36.17	TyrGTA
0	48	1	i-tRF	trna17_TyrGTA_6_+_26595102_26595190@20.36.17	TyrGTA
0	48	1	i-tRF	trna2_TyrGTA_2_+_27273650_27273738@20.36.17	TyrGTA
0	45	2	5'-half	trna13_GlyCCC_17_+_19764175_19764245@1.31.31	GlyCCC
0	2	2	5'-tRF	trna111_HisGTG_1_-_147774845_147774916@-1T.17.18	HisGTG
0	2	2	5'-tRF	trna118_HisGTG_1_-_145396881_145396952@-1T.17.18	HisGTG
0	2	2	5'-tRF	trna16_HisGTG_1_+_146544773_146544844@-1T.17.18	HisGTG
0	2	2	5'-tRF	trna21_HisGTG_1_+_147753471_147753542@-1T.17.18	HisGTG
0	2	2	5'-tRF	trna1_HisGTG_15_+_45493349_45493420@-1T.17.18	HisGTG
0	2	2	5'-tRF	trna8_HisGTG_15_-_45492611_45492682@-1T.17.18	HisGTG
0	2	2	5'-tRF	trna9_HisGTG_15_-_45490804_45490875@-1T.17.18	HisGTG
0	2	2	5'-tRF	trna33_HisGTG_6_+_27125906_27125977@-1T.17.18	HisGTG
0	2	2	5'-tRF	trna7_HisGTG_9_-_14433938_14434009@-1T.17.18	HisGTG
1	5	2	3'-tRF	trna34_LeuCAG_1_+_161411323_161411405@70.86.17	LeuCAG
1	5	2	3'-tRF	trna36_LeuCAG_1_+_161418741_161418823@70.86.17	LeuCAG
1	5	2	3'-tRF	trna38_LeuCAG_1_+_161426122_161426204@70.86.17	LeuCAG
1	5	2	3'-tRF	trna40_LeuCAG_1_+_161433532_161433614@70.86.17	LeuCAG
1	5	2	3'-tRF	trna42_LeuCAG_1_+_161440913_161440995@70.86.17	LeuCAG
1	5	2	3'-tRF	trna67_LeuCAG_1_-_161500132_161500214@70.86.17	LeuCAG
1	5	2	3'-tRF	trna7_LeuCAG_6_+_26521436_26521518@70.86.17	LeuCAG
3	2	2	5'-half	trna28_CysGCA_17_-_37025545_37025616@1.33.33	CysGCA
3	2	2	5'-half	trna15_CysGCA_17_+_37023898_37023969@1.33.33	CysGCA
3	2	2	5'-half	trna26_CysGCA_17_-_37310744_37310815@1.33.33	CysGCA
3	2	2	5'-half	trna27_CysGCA_17_-_37309987_37310058@1.33.33	CysGCA
3	2	2	5'-half	trna3_CysGCA_4_-_124430005_124430076@1.33.33	CysGCA
1	2	2	5'-tRF	trna111_HisGTG_1_-_147774845_147774916@-1G.17.18	HisGTG
1	2	2	5'-tRF	trna118_HisGTG_1_-_145396881_145396952@-1G.17.18	HisGTG
1	2	2	5'-tRF	trna16_HisGTG_1_+_146544773_146544844@-1G.17.18	HisGTG
1	2	2	5'-tRF	trna21_HisGTG_1_+_147753471_147753542@-1G.17.18	HisGTG
1	2	2	5'-tRF	trna1_HisGTG_15_+_45493349_45493420@-1G.17.18	HisGTG
1	2	2	5'-tRF	trna8_HisGTG_15_-_45492611_45492682@-1G.17.18	HisGTG
1	2	2	5'-tRF	trna9_HisGTG_15_-_45490804_45490875@-1G.17.18	HisGTG
1	2	2	5'-tRF	trna33_HisGTG_6_+_27125906_27125977@-1G.17.18	HisGTG
1	2	2	5'-tRF	trna7_HisGTG_9_-_14433938_14434009@-1G.17.18	HisGTG
0	48	1	i-tRF	trna12_TyrGTA_8_-_66609532_66609619@20.36.17	TyrGTA
0	48	1	i-tRF	trna4_TyrGTA_8_+_67025602_67025694@20.36.17	TyrGTA
0	48	1	i-tRF	trna5_TyrGTA_8_+_67026223_67026311@20.36.17	TyrGTA
0	49	0	i-tRF	trna6_TrpCCA_12_+_98898030_98898101@17.34.18	TrpCCA
0	49	0	i-tRF	trna6_TrpCCA_17_+_8089676_8089747@17.34.18	TrpCCA
0	49	0	i-tRF	trna168_TrpCCA_6_-_26331672_26331743@17.34.18	TrpCCA
0	49	0	i-tRF	trna170_TrpCCA_6_-_26319330_26319401@17.34.18	TrpCCA
0	49	0	i-tRF	trna12_TrpCCA_17_+_19411494_19411565@17.34.18	TrpCCA
0	49	0	i-tRF	trna39_TrpCCA_17_-_8124187_8124258@17.34.18	TrpCCA
0	44	0	i-tRF	trna119_AlaCGC_6_-_28641613_28641684@40.56.17	AlaCGC
0	44	0	i-tRF	trna13_AlaTGC_12_-_125406301_125406372@40.56.17	AlaTGC
0	44	0	i-tRF	trna8_AlaTGC_5_+_180633868_180633939@40.56.17	AlaTGC
0	41	0	i-tRF	trna12_ArgCCT_16_+_3243918_3243990@37.54.18	ArgCCT
0	0	2	3'-tRF	trnaMT_ProTGG_MT_-_15956_16023@53.71.19	ProTGG
0	0	2	3'-tRF	trna130_GlnTTG_6_-_27763640_27763711@58.75.18	GlnTTG
0	0	2	3'-tRF	trna173_GlnTTG_6_-_26311975_26312046@58.75.18	GlnTTG
0	0	2	3'-tRF	trna174_GlnTTG_6_-_26311424_26311495@58.75.18	GlnTTG
0	0	2	3'-tRF	trna64_GlnTTG_6_+_28557156_28557227@58.75.18	GlnTTG
0	0	2	3'-tRF	trna16_GlnTTG_17_+_47269890_47269961@58.75.18	GlnTTG
0	2	2	5'-tRF	trna94_GluTTC_1_-_149664355_149664427@1.31.31	GluTTC
0	2	2	5'-tRF	trna134_GluTTC_1_-_16861774_16861845@1.31.31	GluTTC
0	2	2	5'-tRF	trna84_GluTTC_1_-_161391883_161391954@1.31.31	GluTTC
0	2	2	5'-tRF	trna5_GluTTC_1_+_17199078_17199149@1.31.31	GluTTC
5	73	2	3'-tRF	trna34_LeuCAG_1_+_161411323_161411405@69.86.18	LeuCAG
5	73	2	3'-tRF	trna36_LeuCAG_1_+_161418741_161418823@69.86.18	LeuCAG
5	73	2	3'-tRF	trna38_LeuCAG_1_+_161426122_161426204@69.86.18	LeuCAG
5	73	2	3'-tRF	trna40_LeuCAG_1_+_161433532_161433614@69.86.18	LeuCAG
5	73	2	3'-tRF	trna42_LeuCAG_1_+_161440913_161440995@69.86.18	LeuCAG
5	73	2	3'-tRF	trna67_LeuCAG_1_-_161500132_161500214@69.86.18	LeuCAG
5	73	2	3'-tRF	trna7_LeuCAG_6_+_26521436_26521518@69.86.18	LeuCAG
0	0	2	5'-tRF	trna111_HisGTG_1_-_147774845_147774916@1.28.28	HisGTG
0	0	2	5'-tRF	trna118_HisGTG_1_-_145396881_145396952@1.28.28	HisGTG
0	0	2	5'-tRF	trna16_HisGTG_1_+_146544773_146544844@1.28.28	HisGTG
0	0	2	5'-tRF	trna21_HisGTG_1_+_147753471_147753542@1.28.28	HisGTG
0	0	2	5'-tRF	trna1_HisGTG_15_+_45493349_45493420@1.28.28	HisGTG
0	0	2	5'-tRF	trna8_HisGTG_15_-_45492611_45492682@1.28.28	HisGTG
0	0	2	5'-tRF	trna9_HisGTG_15_-_45490804_45490875@1.28.28	HisGTG
0	0	2	5'-tRF	trna33_HisGTG_6_+_27125906_27125977@1.28.28	HisGTG
0	0	2	5'-tRF	trna7_HisGTG_9_-_14433938_14434009@1.28.28	HisGTG
0	41	0	i-tRF	trna3_ArgCCT_7_+_139025446_139025518@37.54.18	ArgCCT
0	41	0	i-tRF	trna2_ArgCCT_16_+_3202901_3202973@37.54.18	ArgCCT
0	41	0	i-tRF	trna21_ArgCCT_17_-_73030526_73030598@37.54.18	ArgCCT
0	41	0	i-tRF	trna18_ArgCCT_17_+_73030001_73030073@37.54.18	ArgCCT
0	0	40	i-tRF	trna68_GlyGCC_1_-_161493637_161493707@39.65.27	GlyGCC
0	0	40	i-tRF	trna19_GlyGCC_16_+_70823410_70823480@39.65.27	GlyGCC
0	0	40	i-tRF	trna24_GlyGCC_16_-_70812942_70813012@39.65.27	GlyGCC
0	0	40	i-tRF	trna5_GlyGCC_17_+_8029064_8029134@39.65.27	GlyGCC
0	0	40	i-tRF	trna19_GlyGCC_2_-_157257659_157257729@39.65.27	GlyGCC
0	0	40	i-tRF	trna128_GlyGCC_6_-_27870686_27870756@39.65.27	GlyGCC
0	0	40	i-tRF	trna35_GlyGCC_1_+_161413094_161413164@39.65.27	GlyGCC
0	0	40	i-tRF	trna37_GlyGCC_1_+_161420467_161420537@39.65.27	GlyGCC
2	304	2	5'-tRF	trna3_AlaAGC_2_+_27274082_27274154@1.19.19	AlaAGC
2	304	2	5'-tRF	trna6_AlaAGC_8_+_67026424_67026496@1.19.19	AlaAGC
6	65	2	5'-tRF	trna120_AlaAGC_6_-_28626014_28626085@1.17.17	AlaAGC
6	65	2	5'-tRF	trna13_AlaCGC_2_+_157257281_157257352@1.17.17	AlaCGC
6	65	2	5'-tRF	trna119_AlaCGC_6_-_28641613_28641684@1.17.17	AlaCGC
6	65	2	5'-tRF	trna10_AlaCGC_6_+_26553731_26553802@1.17.17	AlaCGC
6	65	2	5'-tRF	trna8_AlaTGC_12_+_125424512_125424583@1.17.17	AlaTGC
6	65	2	5'-tRF	trna13_AlaTGC_12_-_125406301_125406372@1.17.17	AlaTGC
6	65	2	5'-tRF	trna8_AlaTGC_5_+_180633868_180633939@1.17.17	AlaTGC
6	65	2	5'-tRF	trna66_AlaTGC_6_+_28611222_28611293@1.17.17	AlaTGC
1	201	2	5'-tRF	trna78_LeuAAG_6_+_28956779_28956860@1.16.16	LeuAAG
1	201	2	5'-tRF	trna1_LeuAAG_14_+_21078291_21078372@1.16.16	LeuAAG
1	201	2	5'-tRF	trna16_LeuAAG_16_+_22308461_22308542@1.16.16	LeuAAG
1	201	2	5'-tRF	trna7_LeuAAG_5_+_180614701_180614782@1.16.16	LeuAAG
1	201	2	5'-tRF	trna98_LeuAAG_6_-_28911399_28911480@1.16.16	LeuAAG
1	201	2	5'-tRF	trna16_LeuAAG_5_-_180601044_180601125@1.16.16	LeuAAG
1	201	2	5'-tRF	trna19_LeuAAG_5_-_180524474_180524555@1.16.16	LeuAAG
1	201	2	5'-tRF	trna3_LeuAAG_5_+_180528840_180528921@1.16.16	LeuAAG
1	201	2	5'-tRF	trna42_LeuTAG_17_-_8023632_8023713@1.16.16	LeuTAG
3	472	2	3'-tRF	trna136_ValAAC_6_-_27648885_27648957@59.75.17	ValAAC
3	472	2	3'-tRF	trna15_ValAAC_5_-_180615416_180615488@59.75.17	ValAAC
3	472	2	3'-tRF	trna2_ValAAC_3_+_169490018_169490090@59.75.17	ValAAC
3	472	2	3'-tRF	trna12_ValAAC_5_-_180645270_180645342@59.75.17	ValAAC
3	472	2	3'-tRF	trna4_ValAAC_5_+_180591154_180591226@59.75.17	ValAAC
3	472	2	3'-tRF	trna5_ValAAC_5_+_180596610_180596682@59.75.17	ValAAC
3	472	2	3'-tRF	trna132_ValAAC_6_-_27721179_27721251@59.75.17	ValAAC
3	472	2	3'-tRF	trna90_ValCAC_1_-_149684088_149684161@60.76.17	ValCAC
3	472	2	3'-tRF	trna85_ValCAC_1_-_161369490_161369562@59.75.17	ValCAC
3	472	2	3'-tRF	trna10_ValCAC_5_-_180649395_180649467@59.75.17	ValCAC
3	472	2	3'-tRF	trna18_ValCAC_5_-_180529253_180529325@59.75.17	ValCAC
3	472	2	3'-tRF	trna2_ValCAC_5_+_180524070_180524142@59.75.17	ValCAC
3	472	2	3'-tRF	trna6_ValCAC_5_+_180600650_180600722@59.75.17	ValCAC
3	472	2	3'-tRF	trna9_ValCAC_6_+_26538282_26538354@59.75.17	ValCAC
5	9	2	5'-tRF	trna133_GlyCCC_1_-_16872434_16872504@1.27.27	GlyCCC
5	9	2	5'-tRF	trna4_GlyCCC_1_+_17188416_17188486@1.27.27	GlyCCC
5	9	2	5'-tRF	trna18_GlyGCC_16_+_70822597_70822667@1.27.27	GlyGCC
5	9	2	5'-tRF	trna25_GlyGCC_16_-_70812114_70812184@1.27.27	GlyGCC
5	9	2	5'-tRF	trna68_GlyGCC_1_-_161493637_161493707@1.27.27	GlyGCC
5	9	2	5'-tRF	trna19_GlyGCC_16_+_70823410_70823480@1.27.27	GlyGCC
5	9	2	5'-tRF	trna24_GlyGCC_16_-_70812942_70813012@1.27.27	GlyGCC
5	9	2	5'-tRF	trna5_GlyGCC_17_+_8029064_8029134@1.27.27	GlyGCC
5	9	2	5'-tRF	trna19_GlyGCC_2_-_157257659_157257729@1.27.27	GlyGCC
5	9	2	5'-tRF	trna128_GlyGCC_6_-_27870686_27870756@1.27.27	GlyGCC
0	0	40	i-tRF	trna39_GlyGCC_1_+_161427898_161427968@39.65.27	GlyGCC
0	0	40	i-tRF	trna41_GlyGCC_1_+_161435258_161435328@39.65.27	GlyGCC
0	0	40	i-tRF	trna2_GlyGCC_21_-_18827107_18827177@39.65.27	GlyGCC
0	39	0	i-tRF	trna61_MetCAT_6_+_27745664_27745735@6.31.26	MetCAT
0	39	0	i-tRF	trna32_MetCAT_1_+_153643726_153643797@6.31.26	MetCAT
0	39	0	i-tRF	trna20_MetCAT_17_-_80452597_80452668@6.31.26	MetCAT
0	39	0	i-tRF	trna129_MetCAT_6_-_27870271_27870342@6.31.26	MetCAT
0	39	0	i-tRF	trna142_MetCAT_6_-_27560600_27560671@6.31.26	MetCAT
0	39	0	i-tRF	trna150_MetCAT_6_-_27300764_27300835@6.31.26	MetCAT
0	39	0	i-tRF	trna169_MetCAT_6_-_26330529_26330600@6.31.26	MetCAT
0	39	0	i-tRF	trna171_MetCAT_6_-_26313352_26313423@6.31.26	MetCAT
0	39	0	i-tRF	trna2_MetCAT_6_+_26286754_26286825@6.31.26	MetCAT
0	38	0	i-tRF	trnaMT_GluTTC_MT_-_14674_14742@45.61.17	GluTTC
0	38	0	i-tRF	trnalookalike8_GluTTC_5_-_93905172_93905240@45.61.17	GluTTC
1	37	0	i-tRF	trna18_GlyGCC_16_+_70822597_70822667@16.33.18	GlyGCC
1	37	0	i-tRF	trna25_GlyGCC_16_-_70812114_70812184@16.33.18	GlyGCC
1	37	0	i-tRF	trna68_GlyGCC_1_-_161493637_161493707@16.33.18	GlyGCC
1	37	0	i-tRF	trna19_GlyGCC_16_+_70823410_70823480@16.33.18	GlyGCC
92	44	2	5'-half	trna111_HisGTG_1_-_147774845_147774916@-1G.33.34	HisGTG
92	44	2	5'-half	trna118_HisGTG_1_-_145396881_145396952@-1G.33.34	HisGTG
92	44	2	5'-half	trna16_HisGTG_1_+_146544773_146544844@-1G.33.34	HisGTG
92	44	2	5'-half	trna21_HisGTG_1_+_147753471_147753542@-1G.33.34	HisGTG
92	44	2	5'-half	trna1_HisGTG_15_+_45493349_45493420@-1G.33.34	HisGTG
92	44	2	5'-half	trna8_HisGTG_15_-_45492611_45492682@-1G.33.34	HisGTG
92	44	2	5'-half	trna9_HisGTG_15_-_45490804_45490875@-1G.33.34	HisGTG
92	44	2	5'-half	trna33_HisGTG_6_+_27125906_27125977@-1G.33.34	HisGTG
92	44	2	5'-half	trna7_HisGTG_9_-_14433938_14434009@-1G.33.34	HisGTG
3	3	2	5'-half	trna18_GlyGCC_16_+_70822597_70822667@1.34.34	GlyGCC
3	3	2	5'-half	trna25_GlyGCC_16_-_70812114_70812184@1.34.34	GlyGCC
3	3	2	5'-half	trna68_GlyGCC_1_-_161493637_161493707@1.34.34	GlyGCC
3	3	2	5'-half	trna19_GlyGCC_16_+_70823410_70823480@1.34.34	GlyGCC
3	3	2	5'-half	trna24_GlyGCC_16_-_70812942_70813012@1.34.34	GlyGCC
3	3	2	5'-half	trna5_GlyGCC_17_+_8029064_8029134@1.34.34	GlyGCC
3	3	2	5'-half	trna19_GlyGCC_2_-_157257659_157257729@1.34.34	GlyGCC
3	3	2	5'-half	trna128_GlyGCC_6_-_27870686_27870756@1.34.34	GlyGCC
1	37	0	i-tRF	trna24_GlyGCC_16_-_70812942_70813012@16.33.18	GlyGCC
1	37	0	i-tRF	trna5_GlyGCC_17_+_8029064_8029134@16.33.18	GlyGCC
1	37	0	i-tRF	trna19_GlyGCC_2_-_157257659_157257729@16.33.18	GlyGCC
1	37	0	i-tRF	trna128_GlyGCC_6_-_27870686_27870756@16.33.18	GlyGCC
1	37	0	i-tRF	trna35_GlyGCC_1_+_161413094_161413164@16.33.18	GlyGCC
1	37	0	i-tRF	trna37_GlyGCC_1_+_161420467_161420537@16.33.18	GlyGCC
1	37	0	i-tRF	trna39_GlyGCC_1_+_161427898_161427968@16.33.18	GlyGCC
1	37	0	i-tRF	trna41_GlyGCC_1_+_161435258_161435328@16.33.18	GlyGCC
1	37	0	i-tRF	trna2_GlyGCC_21_-_18827107_18827177@16.33.18	GlyGCC
1	177	1	5'-half	trnaMT_TyrGTA_MT_-_5826_5891@1.31.31	TyrGTA
0	33	0	i-tRF	trna50_AsnGTT_1_+_161591465_161591538@43.58.16	AsnGTT
0	33	0	i-tRF	trna89_AsnGTT_1_-_149711798_149711871@43.58.16	AsnGTT
0	33	0	i-tRF	trna103_AsnGTT_1_-_149230570_149230643@43.58.16	AsnGTT
0	33	0	i-tRF	trna136_AsnGTT_1_-_16847080_16847153@43.58.16	AsnGTT
0	33	0	i-tRF	trna107_AsnGTT_1_-_148760356_148760429@43.58.16	AsnGTT
0	33	0	i-tRF	trna108_AsnGTT_1_-_148598314_148598387@43.58.16	AsnGTT
0	33	0	i-tRF	trna26_AsnGTT_1_+_148248115_148248188@43.58.16	AsnGTT
0	33	0	i-tRF	trna83_AsnGTT_1_-_161397867_161397940@43.58.16	AsnGTT
0	33	0	i-tRF	trna4_AsnGTT_10_-_22518438_22518511@43.58.16	AsnGTT
0	33	0	i-tRF	trna7_AsnGTT_13_-_31248101_31248174@43.58.16	AsnGTT
0	33	0	i-tRF	trna31_AsnGTT_17_-_36908034_36908107@43.58.16	AsnGTT
0	33	0	i-tRF	trna1_AsnGTT_19_+_1383562_1383635@43.58.16	AsnGTT
0	33	0	i-tRF	trna47_AsnGTT_1_+_161510031_161510104@43.58.16	AsnGTT
9	8	7	i-tRF	trna42_GlnCTG_6_+_27263212_27263283@16.33.18	GlnCTG
9	8	7	i-tRF	trna146_GlnCTG_6_-_27515531_27515602@16.33.18	GlnCTG
9	8	7	i-tRF	trna7_GlnCTG_15_-_66161400_66161471@16.33.18	GlnCTG
9	8	7	i-tRF	trna3_GlnCTG_17_+_8023070_8023141@16.33.18	GlnCTG
9	8	7	i-tRF	trna1_GlnCTG_6_+_18836402_18836473@16.33.18	GlnCTG
9	8	7	i-tRF	trna49_GlnCTG_6_+_27487308_27487379@16.33.18	GlnCTG
9	8	7	i-tRF	trna99_GlnCTG_6_-_28909378_28909449@16.33.18	GlnCTG
9	8	7	i-tRF	trna130_GlnTTG_6_-_27763640_27763711@16.33.18	GlnTTG
9	8	7	i-tRF	trna173_GlnTTG_6_-_26311975_26312046@16.33.18	GlnTTG
0	0	1	3'-tRF	trna65_AlaAGC_6_+_28574933_28575004@59.75.17	AlaAGC
0	0	1	3'-tRF	trna101_AlaAGC_6_-_28831462_28831533@59.75.17	AlaAGC
0	0	1	3'-tRF	trna102_AlaAGC_6_-_28806221_28806292@59.75.17	AlaAGC
0	0	1	3'-tRF	trna113_AlaTGC_6_-_28726141_28726212@59.75.17	AlaTGC
0	0	1	3'-tRF	trna110_AlaTGC_6_-_28757547_28757618@59.75.17	AlaTGC
0	0	1	5'-tRF	trna35_GlyGCC_1_+_161413094_161413164@1.35.35	GlyGCC
0	0	1	5'-tRF	trna37_GlyGCC_1_+_161420467_161420537@1.35.35	GlyGCC
0	0	1	5'-tRF	trna39_GlyGCC_1_+_161427898_161427968@1.35.35	GlyGCC
0	0	1	5'-tRF	trna41_GlyGCC_1_+_161435258_161435328@1.35.35	GlyGCC
0	0	1	5'-tRF	trna2_GlyGCC_21_-_18827107_18827177@1.35.35	GlyGCC
0	66	1	3'-tRF	trna10_GlyTCC_17_+_8124866_8124937@54.75.22	GlyTCC
0	66	1	3'-tRF	trna117_GlyTCC_1_-_145397864_145397935@54.75.22	GlyTCC
0	66	1	3'-tRF	trna45_GlyTCC_1_+_161500903_161500974@54.75.22	GlyTCC
0	66	1	3'-tRF	trna70_GlyTCC_1_-_161439547_161439618@54.75.22	GlyTCC
0	66	1	3'-tRF	trna73_GlyTCC_1_-_161432166_161432237@54.75.22	GlyTCC
0	66	1	3'-tRF	trna76_GlyTCC_1_-_161424756_161424827@54.75.22	GlyTCC
0	66	1	3'-tRF	trna79_GlyTCC_1_-_161417375_161417446@54.75.22	GlyTCC
0	66	1	3'-tRF	trna2_GlyTCC_19_+_4724082_4724153@54.75.22	GlyTCC
0	2	1	5'-tRF	trna91_GlyCCC_1_-_149680210_149680280@1.30.30	GlyCCC
0	2	1	5'-tRF	trna99_ValCAC_1_-_149294666_149294736@1.30.30	ValCAC
9	8	7	i-tRF	trna174_GlnTTG_6_-_26311424_26311495@16.33.18	GlnTTG
9	8	7	i-tRF	trna64_GlnTTG_6_+_28557156_28557227@16.33.18	GlnTTG
9	8	7	i-tRF	trna16_GlnTTG_17_+_47269890_47269961@16.33.18	GlnTTG
0	24	0	i-tRF	trna144_AspGTC_6_-_27551236_27551307@37.72.36	AspGTC
0	24	0	i-tRF	trna69_AspGTC_1_-_161440205_161440276@37.72.36	AspGTC
0	24	0	i-tRF	trna72_AspGTC_1_-_161432824_161432895@37.72.36	AspGTC
0	24	0	i-tRF	trna75_AspGTC_1_-_161425414_161425485@37.72.36	AspGTC
0	24	0	i-tRF	trna78_AspGTC_1_-_161418033_161418104@37.72.36	AspGTC
0	24	0	i-tRF	trna81_AspGTC_1_-_161410615_161410686@37.72.36	AspGTC
0	24	0	i-tRF	trna10_AspGTC_12_-_125424193_125424264@37.72.36	AspGTC
0	24	0	i-tRF	trna12_AspGTC_12_-_125411891_125411962@37.72.36	AspGTC
0	24	0	i-tRF	trna4_AspGTC_12_+_96429799_96429870@37.72.36	AspGTC
0	24	0	i-tRF	trna38_AspGTC_17_-_8125556_8125627@37.72.36	AspGTC
0	24	0	i-tRF	trna45_AspGTC_6_+_27447453_27447524@37.72.36	AspGTC
0	24	0	i-tRF	trna48_AspGTC_6_+_27471523_27471594@37.72.36	AspGTC
5	10	5	i-tRF	trna111_HisGTG_1_-_147774845_147774916@3.26.24	HisGTG
5	10	5	i-tRF	trna118_HisGTG_1_-_145396881_145396952@3.26.24	HisGTG
5	10	5	i-tRF	trna16_HisGTG_1_+_146544773_146544844@3.26.24	HisGTG
5	10	5	i-tRF	trna21_HisGTG_1_+_147753471_147753542@3.26.24	HisGTG
5	10	5	i-tRF	trna1_HisGTG_15_+_45493349_45493420@3.26.24	HisGTG
5	10	5	i-tRF	trna8_HisGTG_15_-_45492611_45492682@3.26.24	HisGTG
0	0	1	5'-tRF	trna111_HisGTG_1_-_147774845_147774916@1.22.22	HisGTG
0	0	1	5'-tRF	trna118_HisGTG_1_-_145396881_145396952@1.22.22	HisGTG
0	0	1	5'-tRF	trna16_HisGTG_1_+_146544773_146544844@1.22.22	HisGTG
0	0	1	5'-tRF	trna21_HisGTG_1_+_147753471_147753542@1.22.22	HisGTG
0	0	1	5'-tRF	trna1_HisGTG_15_+_45493349_45493420@1.22.22	HisGTG
0	0	1	5'-tRF	trna8_HisGTG_15_-_45492611_45492682@1.22.22	HisGTG
0	0	1	5'-tRF	trna9_HisGTG_15_-_45490804_45490875@1.22.22	HisGTG
0	0	1	5'-tRF	trna33_HisGTG_6_+_27125906_27125977@1.22.22	HisGTG
0	0	1	5'-tRF	trna7_HisGTG_9_-_14433938_14434009@1.22.22	HisGTG
5	10	5	i-tRF	trna9_HisGTG_15_-_45490804_45490875@3.26.24	HisGTG
5	10	5	i-tRF	trna33_HisGTG_6_+_27125906_27125977@3.26.24	HisGTG
5	10	5	i-tRF	trna7_HisGTG_9_-_14433938_14434009@3.26.24	HisGTG
6	4	7	i-tRF	trna42_GlnCTG_6_+_27263212_27263283@11.36.26	GlnCTG
6	4	7	i-tRF	trna146_GlnCTG_6_-_27515531_27515602@11.36.26	GlnCTG
6	4	7	i-tRF	trna7_GlnCTG_15_-_66161400_66161471@11.36.26	GlnCTG
6	4	7	i-tRF	trna3_GlnCTG_17_+_8023070_8023141@11.36.26	GlnCTG
6	4	7	i-tRF	trna1_GlnCTG_6_+_18836402_18836473@11.36.26	GlnCTG
6	4	7	i-tRF	trna49_GlnCTG_6_+_27487308_27487379@11.36.26	GlnCTG
6	4	7	i-tRF	trna99_GlnCTG_6_-_28909378_28909449@11.36.26	GlnCTG
0	17	0	i-tRF	trnaMT_HisGTG_MT_+_12138_12206@26.52.27	HisGTG
0	16	0	i-tRF	trna61_MetCAT_6_+_27745664_27745735@15.31.17	MetCAT
0	16	0	i-tRF	trna32_MetCAT_1_+_153643726_153643797@15.31.17	MetCAT
0	16	0	i-tRF	trna20_MetCAT_17_-_80452597_80452668@15.31.17	MetCAT
0	16	0	i-tRF	trna129_MetCAT_6_-_27870271_27870342@15.31.17	MetCAT
0	16	0	i-tRF	trna142_MetCAT_6_-_27560600_27560671@15.31.17	MetCAT
0	16	0	i-tRF	trna150_MetCAT_6_-_27300764_27300835@15.31.17	MetCAT
0	16	0	i-tRF	trna169_MetCAT_6_-_26330529_26330600@15.31.17	MetCAT
0	16	0	i-tRF	trna171_MetCAT_6_-_26313352_26313423@15.31.17	MetCAT
0	16	0	i-tRF	trna2_MetCAT_6_+_26286754_26286825@15.31.17	MetCAT
0	16	0	i-tRF	trna151_ThrCGT_6_-_27271568_27271639@15.31.17	ThrCGT
6	4	4	i-tRF	trna133_GlyCCC_1_-_16872434_16872504@3.25.23	GlyCCC
6	4	4	i-tRF	trna4_GlyCCC_1_+_17188416_17188486@3.25.23	GlyCCC
6	4	4	i-tRF	trna18_GlyGCC_16_+_70822597_70822667@3.25.23	GlyGCC
0	0	1	3'-tRF	trna13_AlaCGC_2_+_157257281_157257352@57.73.17	AlaCGC
0	0	1	3'-tRF	trna119_AlaCGC_6_-_28641613_28641684@57.73.17	AlaCGC
0	0	1	3'-tRF	trna10_AlaCGC_6_+_26553731_26553802@57.73.17	AlaCGC
0	0	1	3'-tRF	trna8_AlaTGC_12_+_125424512_125424583@57.73.17	AlaTGC
0	0	1	3'-tRF	trna13_AlaTGC_12_-_125406301_125406372@57.73.17	AlaTGC
0	0	1	3'-tRF	trna8_AlaTGC_5_+_180633868_180633939@57.73.17	AlaTGC
0	0	1	3'-tRF	trna66_AlaTGC_6_+_28611222_28611293@57.73.17	AlaTGC
0	0	1	3'-tRF	trnaMT_GluTTC_MT_-_14674_14742@34.72.39	GluTTC
0	0	1	3'-tRF	trnalookalike8_GluTTC_5_-_93905172_93905240@34.72.39	GluTTC
6	4	4	i-tRF	trna25_GlyGCC_16_-_70812114_70812184@3.25.23	GlyGCC
6	4	4	i-tRF	trna68_GlyGCC_1_-_161493637_161493707@3.25.23	GlyGCC
6	4	4	i-tRF	trna19_GlyGCC_16_+_70823410_70823480@3.25.23	GlyGCC
6	4	4	i-tRF	trna24_GlyGCC_16_-_70812942_70813012@3.25.23	GlyGCC
6	4	4	i-tRF	trna5_GlyGCC_17_+_8029064_8029134@3.25.23	GlyGCC
6	4	4	i-tRF	trna19_GlyGCC_2_-_157257659_157257729@3.25.23	GlyGCC
6	4	4	i-tRF	trna128_GlyGCC_6_-_27870686_27870756@3.25.23	GlyGCC
0	14	0	i-tRF	trna6_LysCTT_15_-_76674765_76674838@18.35.18	LysCTT
0	14	0	i-tRF	trna4_LysCTT_18_-_43669271_43669343@18.35.18	LysCTT
0	14	0	i-tRF	trna10_LysCTT_16_+_3241501_3241573@18.35.18	LysCTT
0	14	0	i-tRF	trna13_LysCTT_14_-_58706613_58706685@18.35.18	LysCTT
0	14	0	i-tRF	trna2_LysCTT_15_+_79152904_79152976@18.35.18	LysCTT
3	6	4	i-tRF	trna111_HisGTG_1_-_147774845_147774916@2.33.32	HisGTG
3	6	4	i-tRF	trna118_HisGTG_1_-_145396881_145396952@2.33.32	HisGTG
3	6	4	i-tRF	trna16_HisGTG_1_+_146544773_146544844@2.33.32	HisGTG
3	6	4	i-tRF	trna21_HisGTG_1_+_147753471_147753542@2.33.32	HisGTG
3	6	4	i-tRF	trna1_HisGTG_15_+_45493349_45493420@2.33.32	HisGTG
3	6	4	i-tRF	trna8_HisGTG_15_-_45492611_45492682@2.33.32	HisGTG
1	52	1	5'-tRF	trna17_LeuCAG_16_+_57333863_57333945@1.19.19	LeuCAG
1	52	1	5'-tRF	trna26_LeuCAG_16_-_57334392_57334474@1.19.19	LeuCAG
1	52	1	5'-tRF	trna34_LeuCAG_1_+_161411323_161411405@1.19.19	LeuCAG
1	52	1	5'-tRF	trna36_LeuCAG_1_+_161418741_161418823@1.19.19	LeuCAG
1	52	1	5'-tRF	trna38_LeuCAG_1_+_161426122_161426204@1.19.19	LeuCAG
1	52	1	5'-tRF	trna40_LeuCAG_1_+_161433532_161433614@1.19.19	LeuCAG
1	52	1	5'-tRF	trna42_LeuCAG_1_+_161440913_161440995@1.19.19	LeuCAG
1	52	1	5'-tRF	trna67_LeuCAG_1_-_161500132_161500214@1.19.19	LeuCAG
1	52	1	5'-tRF	trna7_LeuCAG_6_+_26521436_26521518@1.19.19	LeuCAG
0	0	1	3'-tRF	trna11_ArgACG_3_-_45730491_45730563@56.76.21	ArgACG
0	0	1	3'-tRF	trna138_ArgACG_6_-_27638344_27638416@56.76.21	ArgACG
0	0	1	3'-tRF	trna156_ArgACG_6_-_27181623_27181695@56.76.21	ArgACG
0	0	1	3'-tRF	trna36_ArgACG_6_+_27182952_27183024@56.76.21	ArgACG
0	0	1	3'-tRF	trna7_ArgACG_14_+_23398910_23398982@56.76.21	ArgACG
0	0	1	3'-tRF	trna6_ArgACG_6_+_26328368_26328440@56.76.21	ArgACG
0	0	1	3'-tRF	trna8_ArgACG_6_+_26537726_26537798@56.76.21	ArgACG
3	6	4	i-tRF	trna9_HisGTG_15_-_45490804_45490875@2.33.32	HisGTG
3	6	4	i-tRF	trna33_HisGTG_6_+_27125906_27125977@2.33.32	HisGTG
3	6	4	i-tRF	trna7_HisGTG_9_-_14433938_14434009@2.33.32	HisGTG
5	5	3	i-tRF	trna25_GluCTC_2_-_71273488_71273560@21.36.16	GluCTC
5	5	3	i-tRF	trna10_GluCTC_3_-_103879524_103879595@21.36.16	GluCTC
5	5	3	i-tRF	trna59_GluCTC_1_+_249168447_249168518@21.36.16	GluCTC
5	5	3	i-tRF	trna116_GluCTC_1_-_145399233_145399304@21.36.16	GluCTC
5	5	3	i-tRF	trna71_GluCTC_1_-_161439189_161439260@21.36.16	GluCTC
5	5	3	i-tRF	trna74_GluCTC_1_-_161431809_161431880@21.36.16	GluCTC
5	5	3	i-tRF	trna77_GluCTC_1_-_161424398_161424469@21.36.16	GluCTC
5	5	3	i-tRF	trna80_GluCTC_1_-_161417018_161417089@21.36.16	GluCTC
5	5	3	i-tRF	trna77_GluCTC_6_+_28949976_28950047@21.36.16	GluCTC
5	5	3	i-tRF	trna87_GluCTC_6_-_126101393_126101464@21.36.16	GluCTC
0	13	0	i-tRF	trna6_ProTGG_14_+_21152175_21152246@31.54.24	ProTGG
0	13	0	i-tRF	trna28_ProTGG_16_-_3234133_3234204@31.54.24	ProTGG
0	13	0	i-tRF	trna3_ProTGG_16_+_3208923_3208994@31.54.24	ProTGG
0	13	0	i-tRF	trna8_ProTGG_16_+_3238094_3238165@31.54.24	ProTGG
0	13	0	i-tRF	trna14_ProTGG_5_-_180615854_180615925@31.54.24	ProTGG
0	13	0	i-tRF	trna3_ProTGG_14_+_21101165_21101236@31.54.24	ProTGG
0	12	0	i-tRF	trna58_LeuCAA_1_+_249168054_249168159@45.64.20	LeuCAA
0	10	0	i-tRF	trna59_GluCTC_1_+_249168447_249168518@24.50.27	GluCTC
0	10	0	i-tRF	trna116_GluCTC_1_-_145399233_145399304@24.50.27	GluCTC
0	10	0	i-tRF	trna71_GluCTC_1_-_161439189_161439260@24.50.27	GluCTC
0	0	1	5'-tRF	trna5_CysGCA_7_+_149007281_149007352@1.18.18	CysGCA
0	10	0	i-tRF	trna74_GluCTC_1_-_161431809_161431880@24.50.27	GluCTC
0	10	0	i-tRF	trna77_GluCTC_1_-_161424398_161424469@24.50.27	GluCTC
0	10	0	i-tRF	trna80_GluCTC_1_-_161417018_161417089@24.50.27	GluCTC
0	10	0	i-tRF	trna77_GluCTC_6_+_28949976_28950047@24.50.27	GluCTC
0	10	0	i-tRF	trna87_GluCTC_6_-_126101393_126101464@24.50.27	GluCTC
2	4	3	i-tRF	trna21_ArgCCT_17_-_73030526_73030598@14.29.16	ArgCCT
2	4	3	i-tRF	trna18_ArgCCT_17_+_73030001_73030073@14.29.16	ArgCCT
5	2	2	i-tRF	trna106_HisGTG_1_-_149155828_149155899@9.29.21	HisGTG
5	2	2	i-tRF	trna111_HisGTG_1_-_147774845_147774916@9.29.21	HisGTG
5	2	2	i-tRF	trna118_HisGTG_1_-_145396881_145396952@9.29.21	HisGTG
5	2	2	i-tRF	trna16_HisGTG_1_+_146544773_146544844@9.29.21	HisGTG
5	2	2	i-tRF	trna21_HisGTG_1_+_147753471_147753542@9.29.21	HisGTG
5	2	2	i-tRF	trna1_HisGTG_15_+_45493349_45493420@9.29.21	HisGTG
5	2	2	i-tRF	trna8_HisGTG_15_-_45492611_45492682@9.29.21	HisGTG
5	2	2	i-tRF	trna9_HisGTG_15_-_45490804_45490875@9.29.21	HisGTG
5	2	2	i-tRF	trna33_HisGTG_6_+_27125906_27125977@9.29.21	HisGTG
5	2	2	i-tRF	trna7_HisGTG_9_-_14433938_14434009@9.29.21	HisGTG
4	0	4	i-tRF	trna42_GlnCTG_6_+_27263212_27263283@16.36.21	GlnCTG
4	0	4	i-tRF	trna146_GlnCTG_6_-_27515531_27515602@16.36.21	GlnCTG
4	0	4	i-tRF	trna7_GlnCTG_15_-_66161400_66161471@16.36.21	GlnCTG
4	0	4	i-tRF	trna3_GlnCTG_17_+_8023070_8023141@16.36.21	GlnCTG
1	3	1	3'-tRF	trna40_ThrAGT_17_-_8042770_8042843@61.77.17	ThrAGT
1	3	1	3'-tRF	trna36_ThrAGT_17_-_8129553_8129626@61.77.17	ThrAGT
1	3	1	3'-tRF	trna8_ThrAGT_17_+_8090478_8090551@61.77.17	ThrAGT
1	3	1	3'-tRF	trna4_ThrAGT_19_+_33667963_33668036@61.77.17	ThrAGT
4	0	4	i-tRF	trna1_GlnCTG_6_+_18836402_18836473@16.36.21	GlnCTG
4	0	4	i-tRF	trna49_GlnCTG_6_+_27487308_27487379@16.36.21	GlnCTG
4	0	4	i-tRF	trna99_GlnCTG_6_-_28909378_28909449@16.36.21	GlnCTG
1	6	1	i-tRF	trna25_GlyGCC_16_-_70812114_70812184@22.38.17	GlyGCC
1	6	1	i-tRF	trna68_GlyGCC_1_-_161493637_161493707@22.38.17	GlyGCC
1	6	1	i-tRF	trna19_GlyGCC_16_+_70823410_70823480@22.38.17	GlyGCC
1	6	1	i-tRF	trna24_GlyGCC_16_-_70812942_70813012@22.38.17	GlyGCC
1	6	1	i-tRF	trna5_GlyGCC_17_+_8029064_8029134@22.38.17	GlyGCC
1	6	1	i-tRF	trna19_GlyGCC_2_-_157257659_157257729@22.38.17	GlyGCC
1	6	1	i-tRF	trna128_GlyGCC_6_-_27870686_27870756@22.38.17	GlyGCC
1	6	1	i-tRF	trna35_GlyGCC_1_+_161413094_161413164@22.38.17	GlyGCC
1	6	1	i-tRF	trna37_GlyGCC_1_+_161420467_161420537@22.38.17	GlyGCC
1	6	1	i-tRF	trna39_GlyGCC_1_+_161427898_161427968@22.38.17	GlyGCC
1	6	1	i-tRF	trna41_GlyGCC_1_+_161435258_161435328@22.38.17	GlyGCC
0	0	1	3'-tRF	trna130_GlnTTG_6_-_27763640_27763711@59.75.17	GlnTTG
0	0	1	3'-tRF	trna173_GlnTTG_6_-_26311975_26312046@59.75.17	GlnTTG
0	0	1	3'-tRF	trna174_GlnTTG_6_-_26311424_26311495@59.75.17	GlnTTG
0	0	1	3'-tRF	trna64_GlnTTG_6_+_28557156_28557227@59.75.17	GlnTTG
0	0	1	3'-tRF	trna16_GlnTTG_17_+_47269890_47269961@59.75.17	GlnTTG
0	1	1	5'-tRF	trna37_ValAAC_6_+_27203288_27203360@1.22.22	ValAAC
0	1	1	5'-tRF	trna136_ValAAC_6_-_27648885_27648957@1.22.22	ValAAC
0	1	1	5'-tRF	trna139_ValAAC_6_-_27618707_27618779@1.22.22	ValAAC
0	1	1	5'-tRF	trna2_ValAAC_3_+_169490018_169490090@1.22.22	ValAAC
0	1	1	5'-tRF	trna12_ValAAC_5_-_180645270_180645342@1.22.22	ValAAC
0	1	1	5'-tRF	trna4_ValAAC_5_+_180591154_180591226@1.22.22	ValAAC
0	1	1	5'-tRF	trna5_ValAAC_5_+_180596610_180596682@1.22.22	ValAAC
0	1	1	5'-tRF	trna132_ValAAC_6_-_27721179_27721251@1.22.22	ValAAC
0	1	1	5'-tRF	trna133_ValCAC_6_-_27696327_27696399@1.22.22	ValCAC
0	1	1	5'-tRF	trna90_ValCAC_1_-_149684088_149684161@1.22.22	ValCAC
0	1	1	5'-tRF	trna98_ValCAC_1_-_149298555_149298627@1.22.22	ValCAC
[truncated: 3,746 more rows]
